# Supplementary material for: Pediatric ABCC6 deficiency: a genotypic and phenotypic analysis
Source: Orphanet J Rare Dis. 2025 Nov 19;20:593. doi: 10.1186/s13023-025-04102-7 (PMC12628958; doi:10.1186/s13023-025-04102-7)
Supplement: Supplementary file 1 — Supplementary Material 1: Table S1 ABCC6 Patient Database (Additional file 1 table S1.xlsx). All patients (N=95) and their ABCC6 genotype, demographics, diagnosis, survival outcome, and published phenotypes. ACA=anterior cerebral artery; AIS=arterial ischemic stroke; CNS=central nervous system; F=female; GACI= Generalized arterial calcification of infancy; HIE=Hypoxic ischemic encephalopathy; ICA=internal carotid artery; IVC=inferior vena cava; LCA=left main coronary artery; LA=left atrium; LV=left ventricle; M=male; MCA=middle cerebral artery; PCA=posterior cerebral artery; PDA=patent ductus arteriosus; PFO=patent foramen ovale; PICA=posterior inferior cerebellar artery; PPHN=persistent pulmonary hypertension of the newborn; PXE=pseudoxanthoma elasticum; RCA=right coronary artery; RV=right ventricle; VUS=variant of uncertain significance [file 13023_2025_4102_MOESM1_ESM.xlsx]

## Sheet: Combined
Patient										Genetic Data																	Demographics, Diagnosis, and Survival Outcome																Skin Phenotypes
Patient Number	Patient Source	NHS ID	PMID	Additional PMIDs	ID in publication	Family ID	Patient ID	Family ID-Patient ID	Family relationship	Non-reconcilable variant?	Gene	Variant 1 - variant_desc	Variant 1 - Reported as	Variant 1 - Protein	Variant 1 - cDNA	Variant 1 - ACMG call	Variant 2 - variant_desc	Variant 2- Reported as	Variant 2 - Protein	Variant 2 - cDNA	Variant 2 - ACMG call	Zygosity	Zygosity Note	Hypomorphic allele (Y/N)	ENPP1 Genotype	Other Genetic Variants	Sex	Age at publication (yrs)	Age at onset (yrs)	Age at diagnosis (yrs)	Age at death (yrs)	Disease Duration (yrs)	Ethnicity	Study Location	Survival Outcome	Age at last follow-up	Main Disease(s)	PXE Diagnosis (Y/N)	GACI Diagnosis (Y/N)	All Phenotypes as Published	All Phenotypes - HPO Terms	All Phenotypes - Non-HPO Terms	SKIN Phenotype Defined by any reported "skin involvement" or any of the following: - Skin calcification - Papules - Plaques - Loss of elasticity (Y/N)	Skin calcification (Y/N)	Papules (Y/N)	Plaques (Y/N)	Loss of elasticity (Y/N)	Skin Phenotypes - HPO Terms	Skin Phenotypes - Non-HPO Terms
1	Literature		19904211		No.1	803	851	803-851	Proband	N	ABCC6	abcc6:W1259fs	c.3775delT	p.Trp1259GlyfsTer14	c.3775del	pathogenic	abcc6:W1259fs	c.3775delT	p.Trp1259GlyfsTer14	c.3775del	pathogenic	Homozygous		N			Unknown	30-34	Unknown	10	Unknown	20	Unknown	Netherlands	Alive	≥30 years	PXE	Y	N	Age 8 years: Skin lesions on neck, axilla, inner elbow, naval, and groin	None	Skin lesions	Y	N	N	N	N		Skin lesions
2	Literature		19904211		No.2	804	852	804-852	Proband	N	ABCC6	abcc6:W1259fs	c.3775delT	p.Trp1259GlyfsTer14	c.3775del	pathogenic	abcc6:W1259fs	c.3775delT	p.Trp1259GlyfsTer14	c.3775del	pathogenic	Homozygous		N			Unknown	30-34	Unknown	10	Unknown	20	Unknown	Netherlands	Alive	≥30 years	PXE	Y	N	Age 9 years: Skin lesions on neck, axilla, inner elbow, naval	None	Skin lesions	Y	N	N	N	N		Skin lesions
3	Literature		19904211		No.3	805	853	805-853	Proband	N	ABCC6	abcc6:W1259fs	c.3775delT	p.Trp1259GlyfsTer14	c.3775del	pathogenic	abcc6:W1259fs	c.3775delT	p.Trp1259GlyfsTer14	c.3775del	pathogenic	Homozygous		N			Unknown	30-34	Unknown	9	Unknown	21	Unknown	Netherlands	Alive	≥30 years	PXE	Y	N	Age 8 years: Skin lesions on neck, axilla, and groin	None	Skin lesions	Y	N	N	N	N		Skin lesions
4	Literature		19904211		No.4	806	854	806-854	Proband	N	ABCC6	abcc6:W1259fs	c.3775delT	p.Trp1259GlyfsTer14	c.3775del	pathogenic	abcc6:W1259fs	c.3775delT	p.Trp1259GlyfsTer14	c.3775del	pathogenic	Homozygous		N			Unknown	35-39	16	22	Unknown	19	Unknown	Netherlands	Alive	≥35 years	PXE	Y	N	Age 16 years: Visual loss	Visual loss	None	N	N	N	N	N
5	Literature		19904211		No.5	807	855	807-855	Proband	N	ABCC6	abcc6:W1259fs	c.3775delT	p.Trp1259GlyfsTer14	c.3775del	pathogenic	abcc6:W1259fs	c.3775delT	p.Trp1259GlyfsTer14	c.3775del	pathogenic	Homozygous		N			Unknown	45-49	16	31	Unknown	29	Unknown	Netherlands	Alive	≥45 years	PXE	Y	N	Age 16 years: Skin lesions on neck, axilla, inner elbow, naval, and groin	None	Skin lesions	Y	N	N	N	N		Skin lesions
6	Literature		19904211		No.11	813	861	813-861	Proband	N	ABCC6	abcc6:W1259fs	c.3775delT	p.Trp1259GlyfsTer14	c.3775del	pathogenic	abcc6:W1259fs	c.3775delT	p.Trp1259GlyfsTer14	c.3775del	pathogenic	Homozygous		N			Unknown	55-59	12	43	Unknown	43	Unknown	Netherlands	Alive	≥55 years	PXE	Y	N	Age 12 years: Skin lesions on neck, axilla, inner elbow, naval, groin, knee, and chin	None	Skin lesion	Y	N	N	N	N		Skin lesion
7	Literature		19904211		No.12	814	862	814-862	Proband	N	ABCC6	abcc6:W1259fs	c.3775delT	p.Trp1259GlyfsTer14	c.3775del	pathogenic	abcc6:W1259fs	c.3775delT	p.Trp1259GlyfsTer14	c.3775del	pathogenic	Homozygous		N			Unknown	60-64	Unknown	12	Unknown	48	Unknown	Netherlands	Alive	≥60 years	PXE	Y	N	Age 12 years: Skin lesions on neck, axilla, inner elbow, naval, groin, knee, and chin	None	Skin lesions	Y	N	N	N	N		Skin lesions
8	Literature		19904211		No.13	815	863	815-863	Proband	N	ABCC6	abcc6:W1259fs	c.3775delT	p.Trp1259GlyfsTer14	c.3775del	pathogenic	abcc6:W1259fs	c.3775delT	p.Trp1259GlyfsTer14	c.3775del	pathogenic	Homozygous		N			Unknown	60-64	10	47	Unknown	50	Unknown	Netherlands	Alive	≥60 years	PXE	Y	N	Age 10 years: Skin lesions on neck, axilla, groin, and chin	None	Skin lesions	Y	N	N	N	N		Skin lesions
9	Literature		19904211		No.15	817	865	817-865	Proband	N	ABCC6	abcc6:W1259fs	c.3775delT	p.Trp1259GlyfsTer14	c.3775del	pathogenic	abcc6:W1259fs	c.3775delT	p.Trp1259GlyfsTer14	c.3775del	pathogenic	Homozygous		N			Unknown	70-74	0	50	Unknown	70	Unknown	Netherlands	Alive	≥70 years	PXE	Y	N	Age 0 years: Skin lesions on neck, axilla, inner elbow, groin, knee, and chin	None	Skin lesions	Y	N	N	N	N		Skin lesions
10	Literature | Rutsch GACI	D57	32490054		None	P65	1	P65-1	Proband	N	ABCC6	abcc6:W1259fs	c.3775 del, p.(Trp259fs)	p.Trp1259GlyfsTer14	c.3775del	pathogenic	None	None	None	None	N/A	Heterozygous		N			M	Posthumous	0	0	0.06	0.06	Caucasian	United Kingdom	Died at 19 days	N/A	GACI| Hypophosphatasia	N	Y	Myocardial infarction (<19 days)| Dyspnea (<19 days) | Poor feeding (<19 days) | Mild brightness in infundibulum in subpulmonary area, possible calcification (<19 days) | Sclerotic bones with fraying of metaphyses like that seen in hypophosphatasia (<19 days) | Subtle brightness of wall of abdominal aorta, IVC and adjoining common iliac artery and vein may represent microcalcification (<19 days) …	Myocardial infarction| Dyspnea| Poor feeding| Cardiac failure| Abdominal aortic calcification| Arterial calcification| Arterial stenosis| Myocardial calcification| Cardiac valve calcification| Pulmonary artery stenosis	Mild brightness in infundibulum in subpulmonary area, possible calcification| Sclerotic bones with fraying of metaphyses| Subtle brightness of wall of abdominal aorta, IVC and adjoining common iliac artery and vein may represent microcalcification| Metaphyseal changes| Sclerotic abnormalities	N	N	N	N	N
11	Literature		29709427		1	258	268	258-268	Proband	N	ABCC6	abcc6:R1141X	p.R1141*	p.Arg1141Ter	c.3421C>T	pathogenic	abcc6:R1141X	p.R1141*	p.Arg1141Ter	c.3421C>T	pathogenic	Homozygous		N			F	14	5 months	6	Unknown	13.58	Unknown	Italy	Alive	14 years	PXE	Y	N	Non-prolonged tonic-clonic seizure (5 months) | Multiple acute cerebral ischemic infarcts with focal narrowing of left vertebral artery and petrous segments of the internal carotid arteries (ICAs) (5 years) | Limbs paresthesias (6 years) | Yellow papules (6 years) |Hemiparesis| Bilateral ICAs and left vertebral artery stenosis | Multiple stenosis of external iliac arteries| Moderate intellectual …	Seizure| Ischemic stroke| Narrowing of an artery| Abnormality of the carotid arteries| Yellow papule | Paresthesias| Hemiparesis| Arterial stenosis| Intellectual disability, moderate| Epilepsy	None	Y	N	Y	N	N	Yellow papule
12	Literature		16854481		None	625	663	625-663	Proband	N	ABCC6	abcc6:R1141X	c.3421C>T, R1141X	p.Arg1141Ter	c.3421C>T	pathogenic	abcc6:R1221H	c.3662G>A, R1221H	p.Arg1221His	c.3662G>A	likely_pathogenic	Compound heterozygous		N			M	16	8	Unknown	Unknown	8	Caucasian	Poland	Alive	16 years	PXE	Y	N	Exertional syncope (8 years)| Xanthoma-like changes on the neck| Ventricular fibrillation related cardiac arrest in the course of acute apical Q-wave myocardial infarction (16 years)	Syncope | Yellow papule | Ventricular fibrillation | Cardiac arrest | Myocardial infarction	None	N	N	N	N	N
13	Literature		15098239		Family 2, III-1	825	877	825-877	Proband	N	ABCC6	abcc6:R1141X	R1141X	p.Arg1141Ter	c.3421C>T	pathogenic	None	None	None	None	N/A	Heterozygous		N			F	Unknown	8	Unknown	Unknown	Unknown	Unknown	Netherlands	Alive	14 years	PXE	Y	N	Yellowish papules and plaques on the neck (8 years)| Peau d’orange (14 years)| One comet-like streak (14 years)	Yellow papule| Peau d'orange| Skin plaque	Comets (eye)	Y	N	Y	Y	N	Yellow papule| Skin plaque
14	Literature		30206659		None	P72	1	P72-1	Proband	N	ABCC6	abcc6:R1141X	c.3421 C>T, Arg1141Term	p.Arg1141Ter	c.3421C>T	pathogenic	None	None	None	None	N/A	Heterozygous		N			F	3	0	Unknown	Unknown	3	Unknown	United States	Alive	3 years	GACI	N	Y	Age 0 years: Calcifications of the ascending aorta and pulmonary artery | Calcification and supravalvar stenosis of the aorta and PA	Calcification of the aorta| Supravalvar pulmonary stenosis| Subvalvular aortic stenosis	None	N	N	N	N	N
15	Literature		32573669		A76	P74	1	P74-1	Proband	Y	ABCC6	abcc6:R1141X	c.3421C>T, p.(Arg1141*)	p.Arg1141Ter	c.3421C>T	pathogenic	CNV	chr16p13.11(16,48,791-16,260,443)x1	p.?	c.?	pathogenic	Compound heterozygous		N			F	Unknown	Unknown	85 days	Unknown	Unknown	Unknown	Australia	Alive	85 days	GACI	N	N	Age <85 days: Congestive heart failure| Arterial calcification	Congestive heart failure| Arterial calcification	None	N	N	N	N	N
16	Literature		36226411		None	P76	1	P76-1	Proband	N	ABCC6	abcc6:R1141X	[p.Arg1141Ter (NM_001171.6:c.3421C>T)	p.Arg1141Ter	c.3421C>T	pathogenic	abcc6:G1296D	[p.Gly1296Asp (NM_001171.6:c.3887G>A)]	p.Gly1296Asp	c.3887G>A	likely_pathogenic	Compound heterozygous		N			M	Unknown	0	0	Unknown	Unknown	Unknown	Unknown	Alive	≥10 years	GACI	N	Y	Patent ductus arteriosus (PDA) (0 years)⏐ Concentric left ventricle hypertrophy (0 years) ⏐Calcification of renal, hepatic, and splenic arteries (0 years)⏐Prenatal history of polyhydramnios (Prenatal)⏐Severe early onset hypertension (0 years) ⏐Fusiform dilation of the ascending aorta (9 years)	Patent ductus arteriosus⏐ Left ventricle hypertrophy⏐Arterial calcification⏐ Polyhydramnios⏐Hypertension	Fusiform dilation of the ascending aorta	N	N	N	N	N
17	Rutsch GACI	D46	N/A		None	P91	1	P91-1	Proband	N	ABCC6	abcc6:c.3421C>T, p.R1141X	c.3421C>T, p.(Arg1141Ter)	p.Arg1141Ter	c.3421C>T	pathogenic	abcc6:G756V	c.2267G>T, p.(Gly756Val)	p.Gly756Val	c.2267G>T	N/A	Compound heterozygous	Assumed	N			M	2 days	0	0	2 days	0	Caucasian	Unknown	Died at 2 days	N/A	GACI	Unknown	Y	Age 0 years: Seizures| Cardiac hypertrophy| Severe hypoxic-ischaemic encephalopathy (HIE)| Cerebral edema| Pulmonary hypertension| Acute renal failure| Persistent pulmonary hypertension of the newborn (PPHN)| Moderate tricuspid regurgitation| Eosinophilic vasculitis associated with dystrophic calcification in one of the pulmonary arteries| Cyanosis| Signs of left ventricular hypertrophy| Calcific…	Seizures| Cardiomyopathy| Pulmonary hypertension| Acute renal failure| Cyanosis| Cerebral edema| Left ventricular hypertrophy| Tricuspid regurgitation| Carotid artery calcification| Arterial calcification| Coronary artery calcification| Intracranial calcification| Myocardial calcification| Abnormal tricuspid valve morphology| Eosinophilic granulomatosis with polyangiitis	Severe hypoxic-ischaemic encephalopathy| Cardiac hypertrophy| Calcification of kidneys| Calcification of thymus| Calcification of soft tissue surrounding pancreas| Papillary necrosis	N	N	N	N	N
18	Rutsch GACI	D69	N/A		None	P98	1	P98-1	Proband	N	ABCC6	abcc6:R1141X	c.3421 C>T (p.R1141X)	p.Arg1141Ter	c.3421C>T	pathogenic	None	None	None	None	N/A	Heterozygous		N			M	8.13	0	3	Unknown	9	Hispanic/Latino	Unknown	Alive	8 years	GACI	N	Y	Calcification of arteries: renal, hepatic, thyroidal (0 y)| Calcification of organs (0 y)| Left ventricular hypertrophy (0 y) |Congestive heart failure (0 y; 8 y)| Hypertension (0 y; ongoing)|Strabismus (ongoing)| Refraction defects (ongoing)| Developmental delay: cognitive, communicative, motor (ongoing)| Sleep apnea| Gingival hypertrophy| Adenoid hypertrophy| Renal insufficiency (0y)| Subclinic…	Congestive heart failure| Hypertension| Adenoid hypertrophy| Renal insufficiency| Arterial calcification| Gingival overgrowth| Abnormality of refraction| Left ventricular hypertrophy| Sleep apnea| Cognitive delay| Motor delay	Communicative delay| Strabismus| Subclinic hypothiroidism| Calcification of organs	N	N	N	N	N
19	Ferreira NIH	GACI00049	N/A		None	P103	1	P103-1	Proband	N	ABCC6	abcc6:R1141X	c.3421C>T; p.Arg1141* (R1141X)	p.Arg1141Ter	c.3421C>T	pathogenic	CNV	Het. Microdeletion of ABCC6 Exons 23-28		c.2996-1724_4209-478del	pathogenic	Compound heterozygous	Assumed	N			F	11 months	3 months	3 months	Unknown	1	Caucasian	Unknown	Alive	11 months	GACI	N	Y	Age 3 months: Congestive heart failure (ongoing)| Haematologic disease| Respiratory distress| Lethargy| Cardiomegaly (ongoing)| Dyspnea| Congenital heart disease - dilated ischemic cardiomyopathy (ongoing)| Ventilator associated pneumonia| Hepatomegaly| Anaemia| Hypotension| Lactic acidosis| Limb ischaemia| Arrhythmias| Recurrent rashes| Fever| Left ventricular hypertrophy| Right ventricular hype…	Congestive heart failure| Respiratory distress syndrome in premature infants| Lethargy| Dyspnea| Hepatomegaly| Anaemia| Hypotension| Arrhythmias| Left ventricular hypertrophy| Right ventricular hypertrophy| Tachycardia| Abnormal coronary artery morphology| Coronary artery stenosis| Ascending aorta hypoplasia| Carotid artery calcification| Iliac artery calcification| Femoral arterial calcification…	Haematologic disease| Cardiomegaly| Dilated ischemic cardiomyopathy| Ventilator associated pneumonia| Lactic acidosis| Limb ischaemia| Recurrent rashes| Fever| Generalized subendocardial ischemia| Right ventricular systolic function| Extensive interstitial edema| Calcification of extracranial arteries of the neck and face| Calcification of arterial wall| Luminal narrowing| Narrowing of distal aor…	N	N	N	N	N
20	Literature		22209248		10	P113	1	P113-1	Proband	N	ABCC6	abcc6:R1141X	c.3421C>T, p.Arg1141*	p.Arg1141Ter	c.3421C>T	pathogenic	abcc6:R518X	c.1552C>T, p.Arg518X	p.Arg518Ter	c.1552C>T	pathogenic	Compound heterozygous		N			M	3	Unknown - infancy	Unknown - infancy	Unknown	Unknown	Spanish	Unknown	Alive	3 years	GACI	N	Y	Age <3 years: Calcifications of arteries: splenic arteries, pancreas, nephrocalcinosis| Nephrocalcinosis | Severe arterial hypertension | Cardiomegaly | Psychomotor retardation | Abdominal distension	Arterial calcification|Nephrocalcinosis|Hypertension|Cardiomegaly|Abdominal distention	Psychomotor retardation	N	N	N	N	N
21	Literature		29203039		Observation 3	P121	1	P121-1	Proband	N	ABCC6	abcc6:.G755R	c.2263G>A (p.G755R)	p.Gly755Arg	c.2263G>A	vus	abcc6:R1141X	c.3421C>T (p.R1141X)	p.Arg1141Ter	c.3421C>T	pathogenic	Compound heterozygous		N			M	11	Unknown	11	Unknown	Unknown	Unknown	Unknown	Alive	11 years	PXE	Y	N	Age 11: Hematemesis| Melena| Hypertension| Hemorrhagic gastrobulbitis| Calcification of organ: kidney, spleen, pancreas, parotid glands, right maxillary gland| Hyperechoic abutments| Moderate left ventricular hypertrophy| Bilateral sueprficial retinal hemorrhage with the presence of angioid striae	Hematemesis| Melena| Hypertension| Splenic calcification| Pancreatic calcification|Hyperechoic muscle| Left ventricular hypertrophy| Retinal hemorrhage	Hemorrhagic gastrobulbitis| Calcification of brain| Calcification of parotid glands| Calcification of right maxillary gland	N	N	N	N	N
22	Literature		22209248		11	P114	1	P114-1	Proband	N	ABCC6	abcc6:R1314W	c.3940C>T, p.Arg1314Trp	p.Arg1314Trp	c.3940C>T	likely_pathogenic	abcc6:R1141X	c.3421C>T, p.Arg1141*	p.Arg1141Ter	c.3421C>T	pathogenic	Compound heterozygous		N			F	Unknown	Unknown	Unknown	0.1	0.1	French	Unknown	Died at 6 weeks	N/A	GACI	N	Y	Age <6 weeks: Calcification of arteries: coronary arteries, diverse arteries| Severe arterial hypertension | Cardiac failure	Arterial calcification|Coronary artery calcification|Hypertension|Congestive heart failure		N	N	N	N	N
23	Rutsch GACI	D47	N/A		None	P92	1	P92-1	Proband	N	ABCC6	abcc6:p.R 518X	c.1552C>T	p.Arg 518Ter	c.1552C>T	pathogenic	abcc6:R1411X	c.3421C>T (p.Arg 1141X)	p.Arg1141Ter	c.3421C>T	pathogenic	Compound heterozygous	Assumed	N			M	12.5	3.25	3.5	Unknown	12	Caucasian	Unknown	Alive	12.5 years	GACI	N	Y	Cardiac insufficiency (3.25 years) | Cardiac failure (3.25 years) | Dyspnea (3.25 years) | Pulmonary edema (3.25 years) | Feeding intolerance (3.25 years) | Miocardiopatia (3.25 years) | Sign of left ventricular hypertrophy (3.25 years) | Calcification of arteries: splenic, pancreatic (3.25 years) | Stenosis of arteries: carotid (3.25 years) | Calcification of organs: kidneys (3.25 years) |Develo…	Cardiac insufficiency| Cardiac failure| Gastrointestinal disease| High blood pressure| Dyspnea| Cardiomyopathy| Left ventricular hypertrophy| Arterial calcification| Arterial stenosis| Cognitive delay| Motor delay	Communicative Delay| Pulmonary edema| Feeding intolerance| Calcification of kidneys	N	N	N	N	N
24	Literature		30229859		None	743	783	743-783	Proband	N	ABCC6	abcc6:c.3507-1G>A	c.3507-1G>A	p.?	c.3507-1G>A	pathogenic	abcc6:R1141X	p.R1141X	p.Arg1141Ter	c.3421C>T	pathogenic	Compound heterozygous		N			F	36	17	Unknown	Unknown	19	Mexican	Mexico	Alive	36 years	PXE	Y	N	Age 17 years: Multiple white yellowish asymptomatic papules	Yellow papule	None	Y	N	Y	N	N	Yellow papule| White papule
25	Ferreira NIH	GACI00033	N/A		None	P101	1	P101-1	Proband	N	ABCC6	abcc6:c.2787+1G>T	c.2787+1G>T	p.?	c.2787+1G>T	pathogenic	abcc6:R1411X	c.3421C>T; p.Arg1141Term (R1411X)	p.Arg1141Ter	c.3421C>T	pathogenic	Compound heterozygous	Assumed	N			F	9 months	4 months	4 months	Unknown	1	Caucasian	Unknown	Alive	9 months	GACI	N	Y	Age 4 months: Congestive heart failure| Cardiac insufficiency| Cyanosis| Dyspnea| Deep vein thrombosis of femoral vein, right leg| Cardiopulmonary arrest| Bilateral lower extremity hypotonia| Sinus arrhythmias| Enlargement of ventricles and extra-axial spaces| Small hyperechoic foci at L common iliac vein| IVC calcified chronic thrombus| Hypoechoic cordlike structure at right half| Signs of left …	Congestive heart failure| Cardiac insufficiency| Cyanosis| Dyspnea| Deep vein thrombosis| Cardiac arrest| Respiratory arrest| Left ventricular hypertrophy| Pericardial effusion| Aortic valve regurgitation| Mitral valve regurgitation| Enlarged heart left atrium| Patent foramen ovale| Pleural effusion| Pulmonary hypertension| Abnormal right ventricular function| Atelectasis| Pneumothorax| Pleural e…	Bilateral lower extremity hypotonia| Sinus arrhythmias| Enlargement of ventricles and extra-axial spaces| Small hyperechoic foci at left common iliac vein| Calcified thrombus of IVC| Hypoechoic cordlike structure at right half| Tricupsid regurgitation| Thrombus adhered to ventricular septum| Cardiomegaly| Calcification of tiny vessels extending towards spleen| Calcification of right kidney| Opaci…	N	N	N	N	N
26	Literature		21723754		None	1860	1964	1860-1964	Proband	Y	ABCC6	N/A	c.IVS21 G > T	p.?	c.?	unresolvable	abcc6:R1141X	p.Arg1141X	p.Arg1141Ter	c.3421C>T	pathogenic	Compound heterozygous		N			F	38	10	12	Unknown	28	Unknown	France	Alive	38 years	PXE	Y	N	Congenital narrowing of coronary arteries (10 years)| Chronic myocardial ischaemia (10 years)| Characteristic skin involvement (12 years)	Coronary artery stenosis	Chronic myocardial ischaemia|Characteristic skin involvement	Y	N	N	N	N		Characteristic skin involvement
27	Literature		33005041	24008425	17 (PMID:33005041) | Patient 1/II-3/Family A (PMID:24008425)	P62	1	P62-1	Proband	N	ABCC6	abcc6:R1314W	c.3940C>T p.(Arg1314Trp)	p.Arg1314Trp	c.3940C>T	likely_pathogenic	abcc6:R1314W	c.3940C>T p.(Arg1314Trp)	p.Arg1314Trp	c.3940C>T	likely_pathogenic	Homozygous		N			M	6	0	0	Unknown	Unknown	African American	Unknown	Alive	9 years	GACI	N	Y	Age 0 years: Calcification of cores of lenticulostriate vessels	None	Calcification of cores of lenticulostriate vessels	N	N	N	N	N
28	Literature		27467858	15029465 | 22209248	Family 29, Individual 35 (PMID:27467858) | Proband (PMID:15029465) | Family 16, Indivudal 17 (PMID:22209248)	P73	1	P73-1	Proband	N	ABCC6	abcc6:R1314W	c.3840C > T, p.Arg1314Trp	p.Arg1314Trp	c.3940C>T	likely_pathogenic	None	None	None	None	N/A	Heterozygous		N	ENPP1(NM_006208.2):p.Arg821His (heterozygous)		F	Unknown	2.5	2.5	Unknown	Unknown	South African	Germany	Alive	2.5 years	GACI	N	Y	Age 2.5 years: Arterial calcification| Aortic calcification| Diverse arterial calcification| Vascular calcification within the walls of the radial artery| Hypertension| Cardiomegaly| Pulmonary congestion| LV hypertrophy| Poorly contractile heart with dilated ventricles| Failure to thrive| Cardiac failure| Calcification within the spleen, thyroid, pancreas and kidneys, gastric wall, mesentery	Arterial calcification|Calcification of the aorta|Vascular calcification|Hypertension|Cardiomegaly|Left ventricular hypertrophy|Ventriculomegaly|Failure to thrive|Congestive heart failure|Pancreatic calcification|Nephrocalcinosis | Ectopic calcification | Pulmonary edema | Cardiomyopathy	None	N	N	N	N	N
29	Ferreira NIH	GACI00023	N/A		None	P100	1	P100-1	Proband	N	ABCC6	abcc6:R1314W	c.3940C>T; p.Arg1314Trp (R1314W)	p.Arg1314Trp	c.3940C>T	likely_pathogenic	abcc6:R1314W	c.3940C>T; p.Arg1314Trp (R1314W)	p.Arg1314Trp	c.3940C>T	likely_pathogenic	Homozygous		N			F	5.8	0	0	Unknown	5	Black	Unknown	Alive	5.8 years	GACI	N	Y	Age 0 years: Congestive heart failure| Signs of left ventricular hypertrophy| Cardiac insufficiency| Right ventricular hypertrophy| Mitral regurgitation| Tricuspid regurgitation| Atrial septal defect| PFO| Dyspnea| Hypotermic| Metabolic acidosis| Hyponatremia| Coxa valga| Nausea and vomiting| Hypertonia| Aneurysmal dilation of the descending aorta| Cardiomegaly| Perinatal strokes with residual le…	Optic nerve atrophy| Hypertension| Congestive heart failure| Left ventricular hypertrophy| Cardiac insufficiency| Right ventricular hypertrophy| Mitral regurgitation| Tricuspid regurgitation| Atrial septal defect| Patent foramen ovale| Developmental Delay| Stroke| Seizure| Abdominal aortic calcification| Calcification of the aorta| Iliac arterial calcification| Cerebral calcification| Arterial st…	Perinatal strokes with residual left-sided hemiplegia| Aneurysmal dilation of the descending aorta| Cardiomegaly| Calcification of lenticulostriate vessels| Calcification of kidney| Stenosis of abdominal aorta| Stenosis of vertebral aorta| Small bowel intussusception| Patulous aorta| Cerebrovascular disease| Severe chronic hypoxic ischemic encephalopathy| Perinatal stroke cardiogenic shock| Corti…	N	N	N	N	N
30	Rutsch GACI	D39	N/A		None	P106	1	P106-1	Proband	N	ABCC6	abcc6:R1314W	c.3940C>T	p.Arg1314Trp	c.3940C>T	likely_pathogenic	Unknown	Unknown	Unknown	Unknown	Unknown	Heterozygous		N			M	12.7	0	Unknown	Unknown	13	Black	Unknown	Alive	12.7 years	GACI	N	Y	Cerebrovascular disease| Gastrointestinal disease| Renal disease| Neurologic disorder| Dilated ascending aorta| Cardiomyopathy| Calcification of arteries: thoracic, abdominal, carotid, pulmonary, renal, cerebral, splenic, ascending aorta, aortic arch, descending aorta (1 day)| Signs of left ventricular hypertrophy| Pericardial effusion| Decreased systolic function bilateraly| Calcification of pro…	Gastrointestinal disease| Cardiomyopathy| Thoracic aorta calcification| Abdominal aortic calcification| Carotid artery calcification| Arterial calcification| Calcificatio of aorta| Aortic arch calcification| Left ventricular hypertrophy| Pericardial effusion| Reduced systolic function| Calcification of cartilage| Arterial stenosis| Renal artery stenosis| Encephalomalacia| Polyhydramnios| Bone fra…	Cerebrovascular disease| Renal disease| Neurologic disorder| Dilated ascending aorta| Clacification of proximal epiphyses of humeri and femora| Hydrocephalus ex vacuo| Effusions| Size discrepancy of great arteries| Epiphyseal changes| Communicative delay| Toileting delay	N	N	N	N	N
31	Ferreira NIH	GACI00024	N/A		None	P107	1	P107-1	Proband	N	ABCC6	abcc6:R1314W	c.3940C>T; p.Arg1314Trp (R1314W)	p.Arg1314Trp	c.3940C>T	likely_pathogenic	abcc6:R1314W	c.3940C>T; p.Arg1314Trp (R1314W)		c.3940C>T	likely_pathogenic	Homozygous		N			M	10	0	0	Unknown	11	Black	Unknown	Alive	10 years	GACI	N	Y	Cerebrovascular disease| Renal disease| Neurologic disorder| Cardiac insufficiency (6 months; 3.7 years; ongoing)| Respiratory distress (0 years)| Fetal distress| Dyspnea| Jaundice| Hypertension (0 years)| Intrauterine strokes signs| Calcification of arteries: extensive vascular (0 years)| Stenosis of aretries| Renal failure| Gastroesophageal reflux| Severe intraventricular hemorrhage| Cerebral p…	Cardiac insufficiency| Respiratory distress| Fetal distress| Dyspnea| Jaundice| Hypertension| Arterial calcification| Arterial stenosis| Renal failure| Gastroesophageal reflux| Intraventricular hemorrhage| Cerebral palsy| Intraventricular hemorrhage| Cerebral calcification| Cardiac arrhythmia| Cardiomegaly| Hypertrophic cardiomyopathy| Pericardial effusion| Endocardial fibroelastosis| Coxa valga|…	Cerebrovascular disease| Renal disease| Neurologic disorder| Intrauterine strokes signs| Bilateral ischemic white matter injury| Effusions| Subcutaneous calcifications at suboccipital area and around right wrist| Dilated ascending aorta| Dilated left main coronary artery| Osteolytic changes| Diffuse periosteal reaction| Feeding intolerance| Developmental Delay	N	N	N	N	N
32	Literature		22209248		5	P108	1	P108-1	Proband	N	ABCC6	abcc6:R1314W	c.3940C>T, p.Arg1314Trp	p.Arg1314Trp	c.3940C>T	likely_pathogenic	abcc6:A151fs	c.450_451insC, p.Ala151Argfs*45	p.Ala151ArgfsTer45	c.450dup	pathogenic	Compound heterozygous		N			M	Unknown	Unknown	Unknown	0.1	0.1	African Caribbean (assumed)	Unknown	Died at 8 weeks	N/A	GACI	N	Y	Age <8 weeks: Generalized arterial stenosis | Myocardial infarction | Hypertension	Arterial stenosis|Myocardial infarction|Hypertension	None	N	N	N	N	N
33	Literature		22209248		8	P111	1	P111-1	Proband	N	ABCC6	abcc6:R1314W	c.3940C>T, p.Arg1314Trp	p.Arg1314Trp	c.3940C>T	likely_pathogenic	abcc6:R1314W	c.3940C>T, p.Arg1314Trp	p.Arg1314Trp	c.3940C>T	likely_pathogenic	Homozygous		N			M	5	0	Unknown	Unknown	Unknown	Unknown	Unknown	Alive	5 years	GACI	N	Y	Calcification of arteries: aorta, pulmonary, coronary, renal, diverse arteries (0 years)| Periarticular calcifications (0 years) | Stippled calcifications of proximal epiphyses of humeri, femora, pelvic cartilage, larynx and mandible (0 years) | Cardiac dysfunction (0 years)| Hypertension (0 years)| Respiratory insufficiency (0 years) | Diffuse white matter disease with cystic encephalomalacia (0…	Arterial calcification|Coronary artery calcification|Periarticular calcification|Stippled calcification proximal humeral epiphyses|Hypertension|Respiratory insufficiency|Diffuse white matter abnormalities|Encephalomalacia|Hyperbilirubinemia|Anemia|Thrombocytopenia| Calcification of the aorta| Coronary artery calcification	Stippled calcifications of proximal epiphyses of humeri, femora, pelvic cartilage, larynx and mandible|Cardiac dysfunction|Diffuse white matter disease with cystic encephalomalacia	N	N	N	N	N
34	Literature		30537162		None	744	784	744-784	Proband	N	ABCC6	abcc6:Q378X	Q378X	p.Gln378Ter	c.1132C>T	pathogenic	abcc6:R1314W	R1314W	p.Arg1314Trp	c.3940C>T	likely_pathogenic	Compound heterozygous		N			F	12	7	Unknown	Unknown	5	African American	United States	Alive	12 years	PXE | Sickle cell disease	Y	N	Age 7 years: Skin wrinkling	Premature skin wrinkling	None	Y	N	N	N	N	Premature skin wrinkling
35	Literature		27057999		None	750	791	750-791	Proband	N	ABCC6	abcc6:R518Q	c.1553G > A, p.R518Q	p.Arg518Gln	c.1553G>A	pathogenic	abcc6:R518Q	c.1553G > A, p.R518Q	p.Arg518Gln	c.1553G>A	pathogenic	Homozygous		N			M	Unknown	Unknown	11	Unknown	Unknown	Unknown	France	Alive	16 years	PXE | LRBA deficiency | Uveitis | Early onset type 1 diabetes mellitus	Y*	N	Typical dermatologic phenotype (11 years) |Mild aortic valve dysplasia (14 years)| Bilateral medullar nephrocalcinosis (14 years)|Psoriasis-like skin lesions (16.5 years)|Early-onset erosive polyarthritis associated with chronic, bilateral, anterior uveitis |Early onset type 1 diabetes mellitus	Dysplastic aortic valve| Medullary nephrocalcinosis | Symmetric polyarthritis | Type I diabetes mellitus	Psoriasis-like skin lesions	Y	N	N	N	N		Psoriasis-like skin lesions
36	Rutsch GACI	D34	N/A		None	P90	1	P90-1	Proband	N	ABCC6	abcc6:R518Q	c.1553G>A, R518Q	p.Arg518Gln	c.1553G>A	pathogenic	abcc6:R518Q	c.1553G>A, p.R518Q	p.Arg518Gln	c.1553G>A	pathogenic	Homozygous		N			F	6.4	3 months	Unknown	Unknown	Unknown	Unknown	Unknown	Alive	6.4 years	GACI	Unknown	Unknown	Age 3 months: Cardiomegaly| Cardiac insufficiency| Cardiac failure| High blood pressure| Dyspnea| Calcification of arteries: coronary, renal, splenic| Calcification of organs: myocardium, mitral heart valve	Cardiomegaly| Cardiac insufficiency| Cardiac failure| High blood pressure| Dyspnea| Coronary artery calcification| Coronary artery calcification| Arterial alcification| Myocardial calcification| Mitral valve calcification	Calcification of kineys	N	N	N	N	N
37	Literature		29203039		Observation 4	P122	1	P122-1	Proband	N	ABCC6	abcc6:R518Q	c.1553G>A (p.R518QH)	p.Arg518Gln	c.1553G>A	pathogenic	abcc6:R518Q	c.1553G>A (p.R518QH)	p.Arg518Gln	c.1553G>A	pathogenic	Homozygous		N			F	2.25	Unknown	2.25	Unknown	Unknown	Unknown	Unknown	Alive	2.25 years	PXE	Y	N	Age 2.25 years: Heart Failure|Respiratory distress| Gallot's murmur| Hepatomegaly| Edema of the lower limbs| High blood pressure (170/110 mm Hg)| Cardiomegaly| Dilated and highly hypokinetic cardiomyopathy| Left ventricular hypertrophy| Hyperechoic appearance of the anterior interventricular artery wall, splenic, both kidneys, and thyroid	Respiratory distress| Heart murmur| Hepatomegaly| Edema of the lower limbs| High blood pressure| Cardiomegaly| Cardiomyopathy| Left ventricular hypertrophy	Hyperechoic appearance of the anterior interventricular artery wall	N	N	N	N	N
38	Literature		22209248		6	P109	1	P109-1	Proband	N	ABCC6	abcc6:F1036del	c.3105_3107delCTT, p.Phe1036del	p.Phe1036del	c.3105_3107del	likely_pathogenic	abcc6:R518X	c.1552C>T, p.Arg518*	p.Arg518Ter	c.1552C>T	pathogenic	Compound heterozygous		N			F	2.75	Unknown	Unknown	Unknown	Unknown	Armenian	Unknown	Alive	2.75 years	GACI	N	Y	Age <2.75 years: Calcifications of arteries: aorta, coronary, renal, diverse arteries) | Oliguria | edema of ankles | Failure to thrive	Calcification of the aorta| Arterial calcification|Coronary artery calcification|Oliguria|Pedal edema|Failure to thrive	None	N	N	N	N	N
39	Rutsch GACI	D56	N/A		None	P95	1	P95-1	Proband	N	ABCC6	abcc6:R518X	c.1552C>T	p.Arg518Ter	c.1552C>T	pathogenic	abcc6:F1036del	c.3105_3107delCTT	p.Phe1036del	c.3105_3107del	likely_pathogenic	Compound heterozygous	Assumed	N		Heterozygous NOMO3: deletion of exons 1 and 2	F	11.7	10 months	6	Unknown	12	Middle Eastern	Unknown	Alive	11.7 years	GACI	Y	Y	Congestive heart failure (10 months; 2.1 years)| Pseudoxanthoma (ongoing)| Atrophic ocular lesions (10.6 years)| Cardiac arrhythmia (8.1 years)| Syncopies (8.1 years)| Acute infection (10 months)| Calcification of arteries: subclavian (ongoing), coronary (2 years, ongoing), renal, splenic| Calcification of organs: liver, kidney (ongoing), ovarian| Papules (ongoing)| Bloating and constipation (ong…	Congestive heart failure| Pseudoxanthoma| Arterial calcification| Coronary artery calcification| Hepatic calcification| Syncope| Papules| Bloating| Constipation	Atrophic lesions| Cardiac arrhythmia| Syncope| Acute infection| Calcification of kidneys| Calcification of ovaries	Y	N	Y	N	N	Pseudoxanthoma| Papules
40	Literature		12437565	14651582	None	P58	1	P58-1	Proband	Y	ABCC6	N/A	Nucleotide-arginine-in position 1164.	p.?	c.?	unresolvable	abcc6:R518X	p.R518X	p.Arg518Ter	c.1552C>T	pathogenic	Compound heterozygous		N			M	Unknown	5	5	Unknown	Unknown	Unknown	Unknown	Alive	5 years	PXE	Y	N	Age 5 years: 5 mm yellow to brownish papules on the nect, axillae, abdomen and groin⏐Fragmentation and clumping of elastic fibers in the superficial and middermis (orcein stain)	Yellow papule| Clumping of elastic fibres in the dermis	Fragmentation of the elastic fibers in the superficial and middermis (orcein stain)	Y	N	Y	N	N	Yellow papule| Clumping of elastic fibres in the dermis	Fragmentation of the elastic fibers in the superficial and middermis (orcein stain)
41	Literature		38165475		None	P59	1	P59-1	Proband	N	ABCC6	abcc6:R1114C	c.3340C > T	p.Arg1114Cys	c.3340C>T	likely_pathogenic	abcc6:c.4404-1G>A	c.4404-1G > A)	p.?	c.4404-1G>A	vus	Compound heterozygous		N			F	Unknown	3	3	Unknown	Unknown	Unknown	China	Alive	3 years	GACI	N	Y	Age 3 years: Calcified plaques | Hypertension |Left ventricular hypertrophy | Mitral valve prolapse | Multiple tortuous or interrupted arteries | Multiple calcifications in the renal sinus area	Skin plaque | Hypertension | Left ventricular hypertrophy | Mitral valve prolapse | Generalized arterial tortuosity | Nephrolithiasis	None	Y	Y	N	Y	N	Skin plaque
42	Literature		11536079		None	P87	1	P87-1	Proband	N	ABCC6	abcc6:R1114C	c.3340C > T	p.Arg1114Cys	c.3340C>T	likely_pathogenic	CNV	Alu-mediated deletion of ABCC6 exons 23-29	p.?	c.2996-1724_4209-478del	pathogenic	Compound heterozygous		N			F	Unknown	Unknown	Unknown - Childhood	Unknown	Unknown	Unknown	Unknown	Alive	Unknown	PXE	Y	N	The affected status of a patient was determined on the basis of examinations of dermal lesions and the presence of ocular and/or cardiovascular findings, and the status was confirmed by the observation of calcified elastic fibers during histologic examination of a skin biopsy specimen treated with von Kossa stain.	None	None	Y	Y	N	N	N	Skin calcification (histology)
43	Literature		11536079		None	P87	2	P87-2	Sister of P87-1	N	ABCC6	abcc6:R1114C	c.3340C > T	p.Arg1114Cys	c.3340C>T	likely_pathogenic	CNV	Alu-mediated deletion of ABCC6 exons 23-29	p.?	c.2996-1724_4209-478del	pathogenic	Compound heterozygous		N			F	Unknown	Unknown	Unknown - Childhood	Unknown	Unknown	Unknown	Unknown	Alive	Unknown	PXE	Y	N	The affected status of a patient was determined on the basis of examinations of dermal lesions and the presence of ocular and/or cardiovascular findings, and the status was confirmed by the observation of calcified elastic fibers during histologic examination of a skin biopsy specimen treated with von Kossa stain.	None	None	Y	Y	N	N	N	Skin calcification (histology)
44	Literature		11536079		None	P87	3	P87-3	Sister of P87-1	N	ABCC6	abcc6:R1114C	c.3340C > T	p.Arg1114Cys	c.3340C>T	likely_pathogenic	CNV	Alu-mediated deletion of ABCC6 exons 23-29	p.?	c.2996-1724_4209-478del	pathogenic	Compound heterozygous		N			F	Unknown	Unknown	Unknown - Childhood	Unknown	Unknown	Unknown	Unknown	Alive	Unknown	PXE	Y	N	The affected status of a patient was determined on the basis of examinations of dermal lesions and the presence of ocular and/or cardiovascular findings, and the status was confirmed by the observation of calcified elastic fibers during histologic examination of a skin biopsy specimen treated with von Kossa stain.	None	None	Y	Y	N	N	N	Skin calcification (histology)
45	Rutsch GACI	D75	N/A		None	P99	1	P99-1	Proband	N	ABCC6	abcc6:R1114C	c.3340C>T, p.Arg1114Cys)	p.Arg1114Cys	c.3340C>T	likely_pathogenic	None	None	None	None	None	Heterozygous		N	ENPP1(NM_006208.2):p.Asp218Val (homozygous)		M	Unknown	Unknown	Unknown	10.43	Unknown	Hispanic/Latino	Unknown	Died at 10 years	N/A	GACI	Unknown	Y	Age <11 years: Scrotal: hydroceles + testicular microlithiasis| Declining visual acuity| Proptotic eyes| Left exotropia| Developmental delay: motor| Joint pain| Nephrolithiasis from hypercalciuria| Constipation| Gait abnormality| Metaphyseal changes| Epiphyseal changes| Osteolytic changes| Scoliosis| Femoral Erlenmeyer flask deformity| Long-bone bowing| Widened physis| Cupping| Fraying| Hypercalc…	Joint pain| Calcium nephrolithiasis| Constipation| Hydrocele testis| Testicular microlithiasis| Left ventricular hypertrophy| Left ventricular dysfunction| Carotid artery calcification| Abdominal aortic calcification| Calcification of the aorta| Aortic arch calcification| Coronary artery calcification| Myocardial calcification| Osteolysis| Erlenmeyer flask deformity of the femurs| Abnormal long b…	Proptotic eyes| Gait abnormality| Metaphyseal changes| Epiphyseal changes| Scoliosis| Widened physis| Feeding intolerance| Cardiomegaly| Cardiac hypokinesis| Calcification of joints| Calcification of kidneys| Calcification of testicles	N	N	N	N	N
46	Literature		22209248	20016754	13 | Patient 47 (PMID:20016754)	P116	1	P116-1	Proband	N	ABCC6	abcc6:R1114C	c.3340C>T, p.Arg1114Cys	p.Arg1114Cys	c.3340C>T	likely_pathogenic	None	None	None	None	None	Heterozygous		N			M	3.7	Unknown	Unknown	Unknown	Unknown	Latino	Unknown	Alive	3.7 years	GACI	N	Y	Age <3.75 years: Calcification of arteries: diverse arteries| Periarticular calcification (multiple sites, not specified)	Arterial calcification|Periarticular calcification	Periarticular calcification (multiple sites, not specified)	N	N	N	N	N
47	Literature		20491760		II:2	771	816	771-816	Proband	N	ABCC6	abcc6:R1221H	R1221H	p.Arg1221His	c.3662G>A	likely_pathogenic	abcc6:R1221H	R1221H	p.Arg1221His	c.3662G>A	likely_pathogenic	Homozygous		N			F	19	Unknown	14	Unknown	5	Unknown	Unknown	Alive	19 years	PXE	Y	N	Age 14 years: Characteristic cutaneous findings |Angioid streaks	Abnormality of the skin| Angioid streaks	None	Y	N	N	N	N	Abnormality of the skin
48	Literature		22209248		7	P110	1	P110-1	Proband	N	ABCC6	abcc6:R1221H	c.3662G>A, p.Arg1221His	p.Arg1221His	c.3662G>A	likely_pathogenic	abcc6:R1221H	c.3662G>A, p.Arg1221His	p.Arg1221His	c.3662G>A	likely_pathogenic	Homozygous		N			M	Unknown	Unknown	Unknown	0.2	0.2	Spanish	Unknown	Died at 3 months	N/A	GACI	N	Y	Age <3 months: Calcifications of aretries: diverse arteries| Cardiac failure | Hypertension | Fetal hydrops | Renal failure	Arterial calcification|Congestive heart failure|Hypertension|Hydrops fetalis|Renal insufficiency		N	N	N	N	N
49	Literature		28328114		None	741	781	741-781	Proband	N	ABCC6	abcc6:Q378X	c.1132 C>T, p.Q378X	p.Gln378Ter	c.1132C>T	pathogenic	None	None	None	None	N/A	Heterozygous		N			M	Unknown	4	4	Unknown	Unknown	Japanese	Japan	Alive	7 years	PXE	Y	N	Age 7 years: Typical PXE skin lesions on neck | Atrophic wrinkles	Dermal atrophy	Typical PXE skin lesions on neck	Y	N	N	N	N	Dermal atrophy	Typical PXE skin lesions on neck
50	Literature		25367056		Italian boy	P71	1	P71-1	Proband	N	ABCC6	abcc6:Q378X	c.1132C>T (p.Q378X)	p.Gln378Ter	c.1132C>T	pathogenic	CNV	del_24-27	p.?	c.(3306+1_3307-1)_(3882+1_3883-1)del	pathogenic	Compound heterozygous		N			M	4	15 days	1.5	Unknown	3.96	Italian	Italy	Alive	4 years	GACI	N	Y	Respiratory distress (15 days)| Biventricular hypertrophy (15 days)| Severe dyskinesia (EF 30 %) (15 days) | Narrowed size of the aorta and of the right renal artery (15 days)| Abdominal arterial calcifications (1.5 years)| Hypertrophic ventricles with diffuse whitish myocardial scars (1.5 years)| Mineralized (gritty) coronary arteries (1.5 years)| Extensive involvement of all major coronary arte…	Respiratory distress| Biventricular hypertrophy| Dyskinesia| Coarctation of aorta| Renal artery stenosis| Arterial calcification| Ventricular hypertrophy| Calcification of the aorta| Coronary artery calcification| Congestive heart failure| Myocardial infarction	Mineralized (gritty) coronary arteries	N	N	N	N	N
51	Literature		24008425		Family F/Patient 7/II-3	P66	1	P66-1	Proband	N	ABCC6	abcc6:R760W	p.R760W	p.Arg760Trp	c.2278C>T	likely_pathogenic	CNV	del 23-29	p.?	c.2996-1724_4209-478del	pathogenic	Compound heterozygous		N			F	Unknown	Prenatal	0	Unknown	Unknown	Unknown	Unknown	Alive	7 months	GACI	N	Y	Age 0 years: Calcification of aorta	Calcification of the aorta	None	N	N	N	N	N
52	Rutsch GACI	D58	N/A		None	P96	1	P96-1	Proband	N	ABCC6	abcc:R760W	c.2278C>T p.(Arg760Trp)	p.Arg760Trp	c.2278C>T	likely_pathogenic	None	None	None	None	None	Heterozygous		N			M	2.33	Prenatal	3 months	Unknown	2	Eritrea	Unknown	Alive	2.8 years	GACI	Y	Y	Polyhydramnios (prenatal)|Cyanosis (0 years)| Dyspnea (0 years) | Retinopathia praematurorum bds Grad 1 in Zone II (2.6 months)| Developmental delay (3.7 months): cognitive, communicative, motor| Nausea and vomiting (1.7 months)| Barrter Syndrome| Persistierender Ductus arteriosus (0 years)| Feeding intolerance| Calcification of arteries (0 years; ongoing): thoracic, abdominal , carotid, pulmonar…	Cyanosis| Nausea and vomiting| Patent ductus arteriosus| Thoracic aorta calcification| Abdominal aortic calcification| Carotid artery calcification| Arterial calcification| Iliac arterial calcification| Aortic arch calcification| Coronary artery calcification| Retinopathy of prematurity zone II| Papules| Cognitive delay| Motor delay	Ascending aorta| Aortic arch| Descending aorta| Barrter Syndrome| Feeding intolerance| Calcification of kidneys| Polyhydramnios| Communicative delay	N	N	N	N	N
53	Literature		30805891		IV-6 Family DER53	5	6	2025-05-06	Sister of 5-5	N	ABCC6	abcc6:T603fs	c.1799_1805dupGTCTGGT, p.(Thr603fs)	p.Thr603SerfsTer11	c.1799_1805dup	pathogenic	abcc6:T603fs	c.1799_1805dupGTCTGGT, p.(Thr603fs)	p.Thr603SerfsTer11	c.1799_1805dup	pathogenic	Homozygous		N			F	23	13	13	Unknown	Unknown	Pakistan	Pakistani	Alive	35 years	PXE	Y	N	Yellowish papules and plaques on the skin of the neck (13 years)|Later progression to axillae	Yellow papule| Skin plaque	None	Y	N	Y	Y	N	Yellow papule| Skin plaque
54	Literature		11474653		Sporadic 14 year old female PXE patient	P77	1	P77-1	Proband	N	ABCC6	abcc6:S66fs	c196insT	p.Ser66PhefsTer35	c.196dup	pathogenic	None	None	None	None	N/A	Heterozygous		N			F	Unknown	Unknown	14	Unknown	Unknown	Unknown	Unknown	Alive	14 years	PXE	Y	N	Age <14 years: Calcification of elastic fibres in combination with specific cutaneous and ocular manifestations (angioid streaks)	Angioid streaks	Calcification of elastic fibres⏐Specific cutaneous manifestations	Y	N	N	N	N		Specific cutaneous manifestations
55	Literature		15098239		Family 1, III-1	824	874	824-874	Proband	N	ABCC6	abcc6:Q1408fs	4 bp insertion in exon 30 (4220insAGAA)	p.Gln1408GlufsTer121	c.4218_4221dup	pathogenic	None	None	None	None	N/A	Heterozygous		N			F	Unknown	4	Unknown	Unknown	Unknown	Unknown	Netherlands	Alive	27 years	PXE	Y	N	Age 4 years: Skin abnormalities	None	Skin abnormalities	Y	N	N	N	N	Abnormality of the skin
56	Literature		31240106		1	624	661	624-661	Proband	N	ABCC6	abcc6:Q1347Q	c.4041G > A (whole exon 28 skipping)	p.Gln1347=	c.4041G>A	likely_pathogenic	abcc6:Q1347Q	c.4041G > A (whole exon 28 skipping)	p.Gln1347=	c.4041G>A	likely_pathogenic	Homozygous		N			F	Unknown	17	Unknown	Unknown	Unknown	Unknown	Italy	Alive	18 years	PXE	Y	N	Typical skin alteration (17 years)| Papules situated on the neck had formed a plaque (18 years)	Abnormality of the skin| Skin plaque	None	Y	N	Y	Y	N	Abnormality of the skin| Skin plaque
57	Literature		24008425		Family E/Patient 6/II-1	P68	1	P68-1	Proband	N	ABCC6	abcc6:S1232fs	c.3692insTT, c.3692insTT mutation causes a frameshift and predicts truncation of the protein as a result of a premature termination codon 125bp downstream of the mutation and likely leads to nonsense-mediated mRNA decay	p.Ser1232CysfsTer42	c.3692_3693insTT	pathogenic	None	None	None	None	N/A	Heterozygous		N			F	0.08	Prenatal	Prenatal	Unknown	Unknown	Chinese	Unknown	Alive	1 month	GACI	N	Y	Age 1 month: Proximal external carotid artery with thickened walls and irregular, speckled calcification	Coronary artery calcification	None	N	N	N	N	N
58	Literature | Ferreira NIH	GACI00015	33005041		19	P63	1	P63-1	Proband	N	ABCC6	abcc6:F954del	c.2861_286del p.(Phe954_Leu955del)	p.Phe954_Leu955del	c.2861_2866del	likely_pathogenic	CNV	Deletion of exons 2–31	p.?	c.(36+1_37-1)_(*568_?)del	pathogenic	Compound heterozygous		N			F	6.75	2.7 months	5 months	Unknown	7	Caucasian	Unknown	Alive	6.75 years	GACI	N	Y	Age <5 months: Cardiac insufficiency| Respiratory failure (2.7 months)| Cyanosis| Dyspnea| Hepatomegaly| Calcification of arteries (2.7 months; 1.9 years): carotid, mesenteric, renal, iliac, hepatic, splenic, gastric, sacral, coronary, subcalvian, pulmonary, aortic arch, abdominal, celiac, coronary| Calcification of joints: carpal, knee| Signs of left ventricular hypertrophy| Pericardial effusion…	Cardiac insufficiency| Respiratory failure| Cyanosis| Dyspnea| Hepatomegaly| Carotid artery calcification| Arterial calcification| Coronary artery calcification| Aortic arch calcification| Abdominal aortic calcification| Coronary artery calcification| Left ventricular hypertrophy| Pericardial effusion| Patent foramen ovale| Mitral regurgitation| Tricuspid regurgitation| Arterial stenosis| Cardiac…	Calcification of carpal and knee joints| Intracranial atherosclerotic stenosis (ICAS)| Metaphyseal changes| Bowed extremities| Feeding intolerance| Developmental delay	N	N	N	N	N
59	Literature		17724214		Case 1	765	808	765-808	Proband	N	ABCC6	abcc6:K1474X	c.4420 A→T	p.Lys1474Ter	c.4420A>T	pathogenic	None	None	None	None	N/A	Heterozygous		N			M	16	2	Unknown	Unknown	14	Turkish	France	Alive	16 years	PXE (Assumed)	Y*	N	Age 2 years: Night blindness	Nyctalopia	None	N	N	N	N	N
60	Literature		37309085		Case 1	P60	1	P60-1	Proband	N	ABCC6	abcc6:L673P	c.2018T > C, p.Leu673Pro	p.Leu673Pro	c.2018T>C	likely_pathogenic	None	None	None	None	N/A	Heterozygous		N			Unknown	Unknown	Unknown	Prenatal	Unknown	Unknown	Caucasian	Unknown	Alive	Unknown	GACI	N	Y	Age 0 years: Arterial calcifications | Right heart failure | Cardiomyopathy |Mitral valve regurgitation	Arterial calcification| Right ventricular failure| Cardiomyopathy| Mitral valve regurgitation	None	N	N	N	N	N
61	Literature		38248755		None	P75	1	P75-1	Proband	Y	ABCC6	abcc6:L1410fs	c.4223_4227dupAGCTC p.L1410Sfs*56	p.Leu1410SerfsTer56	c.4223_4227dup	pathogenic	CNV	An exonic deletion encompassing the first to the fourth exons of ABCC6 and the first two exons of NOMO3 with minimum interval chr16:16313388–16330869.	p.?	c.?	pathogenic	Compound heterozygous		N		Heterozygous NOMO3: deletion of exons 1 and 2	F	6	Unknown	5	Unknown	1	Chinese	China	Alive	6 years	GACI	N	Y	Chest pain (5 years)| Dyspnea (5 years)| High blood pressure (5 years)| Calcification in multiple parts of her body, including the aorta, heart valves, intracranial, both kidneys, pancreas, spleen, adrenal glands, mesentery and lymph node (5 years)| Detachment of retinal pigment epithelium (5 years)| Abdominal pain (1 year)	Chest pain| Dyspnea| Calcification of the aorta| Cerebral calcification| Adrenal calcification| Pancreatic calcification| Retinal detachment| Hypertension| Abdominal pain | Cardiovascular calcification | Ectopic calcification	None	N	N	N	N	N
62	Rutsch GACI	D59	N/A		None	P97	1	P97-1	Proband	N	ABCC6	abcc6:L783P	c.2348T>C p.L783P	p.Leu783Pro	c.2348T>C	N/A	CNV	c.delEx23_Ex29	p.?	c.2996-1724_4209-478del	pathogenic	Compound heterozygous	Assumed	N			M	8.01	4 weeks	2	Unknown	8	Caucasian	Unknown	Alive	8 years	GACI | ARHR2	N	Y	Cutis laxa (1.9 years)| Dyspnea (4 weeks)| Pain (3.8 years)| Renal disease| Transient hyperparathyroidism and hypercholesterolemia| Tubulopathy (with mild acidosis)| Calcification of arteries (4 weeks; 1.9 years): carotid, abdominal, iliac, renal, splenic, hepatic | Calcification of organs: myocardium, mitral, aortic heart valve, liver (3 months), kidneys, spleen, pancreas| Mild left ventricular …	Dyspnea| Pain| Hyperparathyroidism, transient neonatal| Carotid artery calcification| Abdominal aortic calcification| Iliac arterial calcification| Myocardial calcification| Mitral valve calcification| Cardiac valve calcification| Arterial calcification| Splenic calcification| Pancreatic calcification| Left ventricular hypertrophy| Renal tubular acidosis| Hypercholesterolemia	Cutis laxa| Renal disease| Tubulopathy (with mild acidosis)| Calcification of kidney	Y	N	N	N	Y		Cutis laxa
63	Literature		29203039		Observation 2	P120	1	P120-1	Proband	N	ABCC6	abcc6:R1339H	c.4016G>A (p.R1339H)	p.Arg1339His	c.4016G>A	likely_pathogenic	Unknown	Unknown	Unknown	Unknown	Unknown	Heterozygous		N			F	7	Unknown	7	Unknown	Unknown	Unknown	Unknown	Alive	7 years	PXE	Y	N	Age 7 years: Hematemesis| Convulsive siezure | Coma | High blood pressure (160/100 mm Hg)| Triventricular dilatation with exaggeration of periventricular hypodensity and the presence of multiple calcification disseminated at the subependymal level in relation to the frontal horns, subarachnoid spaces taking on a punctiform appearance and at the parenchymal level at the periphery level| Large righ…	Hematemesis| High blood pressure| Ventriculomegaly| Abnormal subarachnoid space morphology| Cerebral lesion| Splenic calcification| Pancreatic calcification| Cardiomyopathy| Left ventricular cardiomyopathy	Calcification of brain| Calcification of parotid glands| Calcification of submandibular glands| Calcification of kidney| Yellowish skin lesions	Y	N	N	N	N		Yellowish skin lesions
64	Literature		24008425	22209248 | 16573612 | 15605415	Family B/Patient 3/II-1 (PMID:24008425) | Patient 4 (PMID:22209248) | Case 1 (PMID:16573612) | Patient 11 (PMID:15605415)	P70	1	P70-1	Proband	N	ABCC6	abcc6:c.2787+1G>T	c.2787+1G>T, p.Arg929fs*1	p.?	c.2787+1G>T	pathogenic	abcc6:c.3736-1G>A	c.3736-1G>A, p.Ala1246fs*26	p.Ala1246fsTer26	c.3736-1G>A	pathogenic	Compound heterozygous		N			F	Posthumous	4 weeks	Unknown	0.12	0.04	Caucasian	Germany	Died at 6 weeks	N/A	GACI	N	Y	Age <6 weeks: Tachypnea | Tachycardia | Poor peripheral pulses| Bradycardic and hypotensive episode| Myocardial infraction⏐Tubular calcification in kidneys⏐Aorta calcification⏐Coronary artery calcification⏐Renal artery ⏐Calcification of diverse arteries| Calcification of mesenteric artery| Calcification of abdominal artery| Calcification of left renal artery	Tachypnea | Tachycardia | Weak pulse | Abnormal heart rate variability⏐Myocardial infraction⏐Calcification of aorta⏐Arterial calcification| Abdominal aortic calcification	Tubular calcification in kidneys	N	N	N	N	N
65	Ferreira NIH	GACI00041	N/A		None	P89	1	P89-1	Proband	N	ABCC6	abcc6:c.3507-2A>G	c.3507-2A>G	p.?	c.3507-2A>G	pathogenic	abcc6:G1296D	c.3887G>A, p.Gly296Asp	p.Gly1296Asp	c.3887G>A	likely_pathogenic	Compound heterozygous	Assumed	N			M	2.98	Prenatal	0	Unknown	3	Caucasian	Unknown	Alive	3 years	GACI | ARHR2	Y	Y	Prenatal Tricuspid regurgitation| Effusions|Polyhydramnios| Chronic respiratory failure(0 years) | Arterial calcification| Calcification in organs: placenta, spleen| Calcification of arteries: thoracic, pulmonary, splenic, coronary, subclavian, carotid, renal, ascending aorta, aortic arch, mesenteric| Systemic hypertension| Pulmonary hypertension| Lenticulostriate vasculopathy| Pericardial effusi…	Thoracic aorta calcification| Splenic calcification| Coronary artery calcification| Arterial calcification| Pericardial effusion| Retinopathy of prematurity| Right ventricular hypertrophy| Pulmonary hypertension| Patent foramen ovale| Patent ductus arteriosus| Mitral regurgitation| Tricuspid regurgitation| Pulmonary valve regurgitation| Ventriculomegaly| Craniosynostosis| Nausea and vomiting| Pla…	Chronic respiratory failure| Biventricular dysfunction| Systemic hypertension| Lenticulostriate vasculopathy| Effusions| Pulmonary edema| Polyhydramnios| Scoliosis| Diarrhea| Feeding intolerance	N	N	N	N	N
66	Literature		32818659	29709427	2	256	266	256-266	Proband	N	ABCC6	abcc6:W967X	c.2900G >A, p.Trp967Ter	p.Trp967Ter	c.2900G>A	pathogenic	abcc6:K1394fs	c.4182delG, p. Lys1394fs	p.Lys1394AsnfsTer9	c.4182del	pathogenic	Compound heterozygous		N		Heterozygous CBS:c.1111G >C (p.Val371Leu)	M	5	2	2	Unknown	3	Unknown	Italy	Alive	2 years	PXE	Y	N	Age 2 years: Arterial ischemic stroke| Hypertension|Middle cerebral artery stroke|Arterial stenosis|Abnormal blood vessel morphology|Weak pulse|Arterial occlusion|Renovascular hypertension|Left ventricular hypertrophy| Hemiparesis| Hemiplegia| Mild psychomotor delay| Extra CNS-arteriopathy (infrarenal aortic tapering and bilateral stenosis of the external iliac arteries)| Multi drug-resistant hyp…	Ischemic stroke| Seizure| Hypertension|Middle cerebral artery stroke|Arterial stenosis|Abnormal blood vessel morphology|Weak pulse|Arterial occlusion| Renovascular hypertension|Left ventricular hypertrophy| Hemiparesis| Hemiplegia| Psychomotor delay	Carotid rete mirabile (carotid malformation)|Bilateral segmental ICA agenesis|Infrarenal aortic tapering|Absent elastin in vessel wall (femoral artery)|Systemic arteriopathy|Left non-inflammatory MCA arteriopathy| Femoral artery biopsy with absent elastin in vessel wall	N	N	N	N	N
67	Literature		22209248		9	P112	1	P112-1	Proband	N	ABCC6	abcc6:R391G	c.1171A>G, p.Arg391Gly	p.Arg391Gly	c.1171A>G	likely_benign	CNV	c.2996_4208del, p.Ile1000Trpfs*60	p.Ile1000TrpfsTer60	c.2996_4208del	pathogenic	Compound heterozygous		Y			M	0.18	Unknown	Unknown	Unknown	Unknown	Unknown	Unknown	Alive	2 months	GACI	N	Y	Age <2 months: Calcifications of arteries: diverse arteries| Hypoplastic kidney	Arterial calcification|Renal hypoplasia	None	N	N	N	N	N
68	Literature		29203039		Observation 1	P119	1	P119-1	Proband	N	ABCC6	abcc6:R1164Q	c.4021G>A (p.R1164Q)	p.Arg1164Gln	c.3491G>A	vus	abcc6:R1164Q	c.4021G>A (p.R1164Q)	p.Arg1164Gln	c.3491G>A	vus	Homozygous		N			F	6	Unknown	6	Unknown	Unknown	Unknown	Unknown	Alive	6 years	PXE	Y	N	Age 6 years: Hematemesis| Pallor| High blood pressure (160/90 mm Hg)| Yellowish punctiform skin lesions on the lateral surface of the neck| Calcification of organs: kidney, spleen| Left ventricular hypertrophy	Hematemesis| Pallor| High blood pressure| Splenic calcification| Left ventricular hypertrophy	Yellowish punctiform skin lesions on the lateral surface of the neck| Calcification of kidneys	Y	N	N	N	N		Yellowish punctiform skin lesions on the lateral surface of the neck
69	Literature		32818659		10	P123	1	P123-1	Proband	N	ABCC6	abcc6:R1064W	c.3190C>T (p.Arg1064Trp)	p.Arg1064Trp	c.3190C>T	vus	None	None	None	None	None	Heterozygous		N			F	Unknown	5 months	Unknown	Unknown	Unknown	Unknown	Italy	Alive	Unknown	Diagnosis not provided (possibly PXE forme fruste)	N	N	Age 5 months: Multiple bilateral recurrent AIS in MCA, PCA and ACA territories (cortical-subcortical and basal ganglia) in progressive early onset multifocal cerebral arteriopathy| Status epilepticus| Right hemiparesis | Psychomotor regression| Spastic tetraparesis with axial hypotonia| Severe cognitive delay| Extra-CNS arteriopathy multi drug-resistant hypertension| Cutis marmorata| Macrocrania|…	Ischemic stroke| Status epilepticus| Hemiparesis| Psychomotor regression| Spastic tetraparesis| Cognitive delay| Hypertension| Cutis marmorata| Macrocrania| Facial dysmorphism| Syndactyly| Long QT syndrome| Intestinal malrotation	Temporal aretry biopsy with absent elastin in the vessel wall	Y	N	N	N	N	Cutis marmorata
70	Ferreira NIH	GACI00044	N/A		None	P102	1	P102-1	Proband	N	ABCC6	abcc6:M751K	c.2252T>A; p.Met751Lys (M751K)	p.Met751Lys	c.2252T>A	vus	None	None	None	None	None	Heterozygous		N			M	0.39	0	Prenatal	Unknown	0.33	Caucasian	Unknown	Alive	1 year	GACI	N	Y	Dyspnea (0 years)| Hypoglicemia (0 years)| Mild RV hypertrophy| Small PDA (0 years)| PFO (0 years) | Large atrial septal aneurism (0 years)| Mild basilar atelectasis (0 years)| Calcification of arteries (prenatal; 0 years; 2 months; 1.1 years; ongoing): arterial wall, thoracic, abdominal, pulmonary, renal, coronary, carotid, subclavian, ascending, aortic arch, descending| Calcification of organs …	Dyspnea| Hypoglycemia| Right ventricular hypertrophy| Patent ductus arteriosus| Patent foramen ovale| Thoracic aorta calcification| Abdominal aortic calcification| Coronary artery calcification| Arterial calcification| Hepatic calcification| Carotid artery calcification| Calcification of the aorta| Aortic arch calcification| Abnormal pulmonary valve morphology| Pulmonary artery stenosis| Renal ar…	Large septal aneurism| Mild basilar atelectasis| Anterior chest calcification| Upper abdominal wall Prenatal effusions| Subclavian arterial calcification| Feeding intolerance	N	N	N	N	N
71	Literature		22209248	20016754 | 15605415	12 | Patient 45 (PMID:20016754) | Patient 12 (PMID:15605415)	P115	1	P115-1	Proband	N	ABCC6	abcc6:S590F	c.1769C>T, p.Ser590Phe	p.Ser590Phe	c.1769C>T	vus	None	None	None	None	None	Heterozygous		N			M	17	Unknown	Unknown	Unknown	Unknown	Pakistan	Unknown	Alive	17 years	GACI | Hypophosphatemic rickets	N	Y	Age <17 years: Calcification of arteries: aorta, pulmonary artery, heart valves| Periarticular calcification (hips and shoulders) | Hypophosphatemic rickets | Hyperphosphaturia	Arterial calcification| Cardiac valve calcification| Periarticular calcification|Hypophosphatemic rickets|Hyperphosphaturia		N	N	N	N	N
72	Literature		32818659		3	255	265	255-265	Proband	N	ABCC6	abcc6:E699D	c.2097G > T p.Glu699Asp	p.Glu699Asp	c.2097G>T	vus	None	None	None	None	N/A	Heterozygous		N			M	Unknown	5.2	Unknown	Unknown	Unknown	Unknown	Italy	Alive	5.2 years	Consistent with PXE (forme fruste)	Y*	N	Age 5.2 years: Multiple bilateral recurrent AIS in the left PCA and right PICA arteries| Neck muscle cramp| Headache| Right hemiparesis| Speech disorder| Mild ligamentous hyperlaxity| Intramural hematoma of the left vertebral artery| Bilateral occlusion of the cervical segments of the vertebral arteries	Ischemic stroke| Muscle cramps| Headache| Hemiparesis| Abnormality of speech or vocalization| Ligamentous laxity| Hematoma| Arterial occlusion	None	N	N	N	N	N
73	Rutsch GACI	AN_D5	N/A		None	P104	1	P104-1	Proband	N	ABCC6	abcc6:V514I	c.1540G>A (p.V514I)	p.Val514Ile	c.1540G>A	vus	None	None	None	None	None	Heterozygous		N	ENPP1 (NM_006208.2):c.1652A>G, p.Tyr551Cys [Likely pathogenic] (homozygous)		M	Unknown	Prenatal	Prenatal	0	0	South Asian	Unknown	Died in utero	N/A	GACI	N	Y	Prenatal: Calcification of arteries| Calcification of joints| Cardiomegaly| Cardiac failure| Effusions| Cardiomegaly| Polyhydramnios| Hepatosplenomegaly	Cardiac failure| Cardiomegaly| Hepatomegaly| Splenomegaly| Arterial calcification	Effusions| Polyhydramnios| Calcification of joints	N	N	N	N	N
74	Literature		21964806	19726431	None	1855	1959	1855-1959	Proband	Y	ABCC6	N/A	p.T941I (exon 22)	p.?	c.?	unresolvable	abcc6:c.3507-3C>A	c.3507-3C>A	p.?	c.3507-3C>A	vus	Compound heterozygous		N		Heterozygous Polymorphism GGCX: p.R325Q (c.974G>A)	M	Unknown	10	Unknown	Unknown	Unknown	Caucasian	Belgium	Alive	20 years	PXE	Y	N	Age 10 years: Severe cutis laxa of the abdomen	Cutis laxa	None	Y	N	N	N	Y	Cutis laxa
75	Literature		11536079		II-2 of a family of Indian ancestry originating from South Africa	P86	1	P86-1	Proband	N	ABCC6	CNV	ABCC6del15, deletion of that included all of exon 15	p.?	c.(1867+1_1868-1)del	vus	CNV	ABCC6del15, deletion of that included all of exon 15	p.?	c.(1867+1_1868-1)del	vus	Homozygous		N			F	Unknown	Unknown	Unknown - Childhood	Unknown	Unknown	Indian	Unknown	Alive	Unknown	PXE	Y	N	The affected status of a patient was determined on the basis of examinations of dermal lesions and the presence of ocular and/or cardiovascular findings, and the status was confirmed by the observation of calcified elastic fibers during histologic examination of a skin biopsy specimen treated with von Kossa stain.	None	None	Y	Y	N	N	N	Skin calcification (histology)
76	Literature		11536079		II-3 of a family of Indian ancestry originating from South Africa	P86	2	P86-2	Sibiling of P86-1	N	ABCC6	CNV	ABCC6del15, deletion of that included all of exon 15	p.?	c.(1867+1_1868-1)del	vus	CNV	ABCC6del15, deletion of that included all of exon 15	p.?	c.(1867+1_1868-1)del	vus	Homozygous		N			F	Unknown	Unknown	Unknown - Childhood	Unknown	Unknown	Indian	Unknown	Alive	Unknown	PXE	Y	N	The affected status of a patient was determined on the basis of examinations of dermal lesions and the presence of ocular and/or cardiovascular findings, and the status was confirmed by the observation of calcified elastic fibers during histologic examination of a skin biopsy specimen treated with von Kossa stain.	None	None	Y	Y	N	N	N	Skin calcification (histology)
77	Literature		32818659		4	257	267	257-267	Proband	N	ABCC6	abcc6:R391G	c.1171A >G, p.Arg391Gly	p.Arg391Gly	c.1171A>G	likely_benign	None	None	None	None	N/A	Heterozygous		Y			M	Unknown	10.8	Unknown	Unknown	Unknown	Unknown	Italy	Alive	10.8 years	Consistent with PXE (forme fruste)	Y*	N	Age 10.8 years: Left cerebellar and thalamic arterial ischemic stroke, asocciated with a large intramural hematoma| Severe stenosis of the left vertebral artery| Severe headache, visual loss and dizziness	Ischemic stroke| Hematoma| Arterial stenosis| Headache| Visual loss| Dizziness	None	N	N	N	N	N
78	Literature		34148116		54	742	782	742-782	Proband	N	ABCC6	abcc6:R391G	c.1171A>G p.(Arg391Gly)	p.Arg391Gly	c.1171A>G	likely_benign	abcc6:R391G	c.1171A>G p.(Arg391Gly)	p.Arg391Gly	c.1171A>G	likely_benign	Homozygous		Y			F	31	3	Unknown	Unknown	28	Iranian	Germany	Alive	31 years	PXE	Y	N	Age 3 years: Progressive visual impairment	Progressive visual loss	None	N	N	N	N	N
79	Literature | Ferreira NIH	GACI00016	33005041		20	P64	1	P64-1	Proband	N	ABCC6	abcc6:R391G	c.1171A>G p.(Arg391Gly)	p.Arg391Gly	c.1171A>G	likely_benign	None	None	None	None	N/A	Heterozygous		Y			M	11.75	0	15 days	Unknown	12	Caucasian	Caucasian	Alive	11.75 years	GACI	N	Y	Age 0 years: Poor femoral pulses and pallor of the lower extremities| Dyspnea| Calcification of arteries: abdominal, renal vein, iliac, coronary, arterial wall, distal aorta, mesenteric| Coarse interstitial markings within lungs| Stenosis of arteries: posterior aortic arch| Patent ductus arteriosus| Calcified structure in retroperitoneum| Calcification of organs: brain, retroperitoneum| Joint pai…	Dyspnea| Abdominal aortic calcification| Arterial calcification| Coronary artery calcification| Calcification of the aorta| Arterial stenosis| Patent ductus arteriosus| Joint pain| Metaphyseal changes| Respiratory distress	Poor femoral pulses and pallor of the lower extremities| Calcification of inferior vena cava| Coarse interstitial markings within lungs| Stenosis of posterior aortic arch| Calcified structure in retroperitoneum| Calcification of organs| Epiphyseal changes| Mild bowing of left and right radius| Feeding intolerance	N	N	N	N	N
80	Literature		22209248	20016754 | 12881724 | 12574984 | 11717671	15 | Patient 51 (PMID:20016754)	P117	1	P117-1	Twin of (recipient of twin-to-twin transfusion)	N	ABCC6	abcc6:R391G	c.1171A>G, p.Arg391Gly	p.Arg391Gly	c.1171A>G	likely_benign	None	Unknown	Unknown	Unknown	Unknown	Heterozygous		Y			M	Unknown	Unknown	Unknown	0.4	0.4	Unknown	Unknown	Died at 5 months	N/A	GACI	N	Y	Age <5 months: Calcification of arteries: aorta, coronary arteries, pulmonary artery| Cerebral vessels (arterial calcification) | Cardiac ischemia | Respiratory insufficiency | Hypertension	Arterial calcification|Coronary artery calcification|Cerebral calcification|Respiratory insufficiency|Hypertension	Cardiac ischemia	N	N	N	N	N
81	Literature		22209248	20016754 | 12881724 | 12574984 | 11717671	16 | Patient 52 (PMID:20016754)	P117	2	P117-2	Twin of (donor of twin-to-twin transfusion)	N	ABCC6	abcc6:R391G	c.1171A>G, p.Arg391Gly	p.Arg391Gly	c.1171A>G	likely_benign	None	Unknown	Unknown	Unknown	Unknown	Heterozygous		Y			M	7	Unknown	Unknown	Unknown	Unknown	Unknown	Unknown	Alive	7 years	GACI	N	Y	Age <7 years: Calcification of arteries: aorta, pulmonary artery	Arterial calcification| Calcification of the aorta	None	N	N	N	N	N
82	Literature		36220940		Male infant	P78	1	P78-1	Proband	N	None	None	None	None	None	N/A	None	None	None	None	N/A	None		N			M	Unknown	Prenatal	Prenatal	Unknown	Unknown	Unknown	Unknown	Alive	Unknown	GACI-like condition	N	Y	Prenatal: Transient cardiac calcification	None	Transient cardiac calcification	N	N	N	N	N
83	Literature		7088072		4	P79	1	P79-1	Proband	N	None	None	None	None	None	N/A	None	None	None	None	N/A	None		N			F	Unknown	Unknown	12	Unknown	Unknown	Unknown	Unknown	Alive	Unknown	PXE	Y	N	Age 12 years: Numerous confluent lesions⏐Systolic murmur⏐Angioid streaks	Systolic heart murmur⏐Angioid streaks	Numerous confluent lesions	Y	N	N	N	N		Numerous confluent lesions
84	Literature		7088072		14	P80	1	P80-1	Proband	N	None	None	None	None	None	N/A	None	None	None	None	N/A	None		N			M	Unknown	Unknown	10	Unknown	Unknown	Unknown	Unknown	Alive	Unknown	PXE	Y	N	Age 10 years: Systolic murmur⏐Angioid streaks	Systolic heart murmur⏐Angioid streaks	None	N	N	N	N	N
85	Literature		20034067		Patient 1	P81	1	P81-1	Proband	N	None	None	None	None	None	N/A	None	None	None	None	N/A	None		N			M	0.5	0.5	1.4	1.4	0.9	French	Unknown	Died at 1.4 years	N/A	GACI	N	Y	Hypertension (6 months)⏐Tachycardia (6 months)⏐Pulmonary edema (6 months) ⏐Hepatomegaly (6 months) ⏐Cardiomyopathy with a hypokinetic and hypetrophic left ventricle (6 months) ⏐Heart failure (6 months) ⏐Elastic fiber dystrophy was evidenced in the mid-dermis, featuring clumped and fragmented fibers on orcein staining (1 year) ⏐Calcifications were demonstrated on elastic fibers, as well as sporadi…	Arterial calcification| Calcification of the aorta	None	Y	Y	N	N	N	Skin calcification (histology)
86	Literature		35438330		Patient 1	P82	1	P82-1	Proband	N	ABCC6	Unknown	Unknown	Unknown	Unknown	Unknown	Unknown	Unknown	Unknown	Unknown	Unknown	Unknown		N			F	9	0	0	Unknown	Unknown	Unknown	United States	Alive	9 years	GACI	N	Y	Age 6 days: Poor feeding⏐ Decreased cardiac contractility⏐Respiratory failure ⏐HIE⏐Cardiac shock	Poor feeding⏐Respiratory failure ⏐Encepahlopathy	Decreased cardiac contractilityCardiac shock	N	N	N	N	N
87	Literature		35438330		Patient 9	P82	2	P82-2	Brother of P82-1	N	ABCC6	Unknown	Unknown	Unknown	Unknown	Unknown	Unknown	Unknown	Unknown	Unknown	Unknown	Unknown		N			M	14	9 months	Postnatal	Unknown	Unknown	Unknown	United States	Alive	14 years	GACI	N	Y	Age 9 months: Renal failure ⏐Cardiac failure⏐ Hypertension⏐ Extensive cerebral calcifications ⏐ Mid-aortic syndrome⏐Cardiomegaly	Renal failure ⏐Cardiac failure⏐ Hypertension⏐ Cerebral calcifications⏐Cardiomegaly	Mid-aortic syndrome	N	N	N	N	N
88	Literature		35438330		Patient 6	P83	1	P83-1	Proband	N	ABCC6	Unknown	Unknown	Unknown	Unknown	Unknown	Unknown	Unknown	Unknown	Unknown	Unknown	Unknown		N			M	1	0	Postnatal	Unknown	Unknown	Unknown	United States	Alive	1 year	GACI	N	Y	Age 0 years: Cardiac and respiratory failure	Cardiac failure⏐Respiratory failure	None	N	N	N	N	N
89	Literature		35438330		Patient 8	P84	1	P84-1	Proband	N	ABCC6	Unknown	Unknown	Unknown	Unknown	Unknown	Unknown	Unknown	Unknown	Unknown	Unknown	Unknown		N			F	5	0	Prenatal	Unknown	Unknown	Unknown	United States	Alive	5 years	GACI	N	Y	Prenatal: Calcification in mutiple vaslucar beds	None	Calcification in mutiple vaslucar beds	N	N	N	N	N
90	Literature		35438330		Patient 7	P85	1	P85-1	Sister of the P82-1	N	ABCC6	Unknown	Unknown	Unknown	Unknown	Unknown	Unknown	Unknown	Unknown	Unknown	Unknown	Unknown		N			F	Unknown	0	Prenatal	Unknown	Unknown	Unknown	United States	Alive	Unknown	GACI	N	Y	Prenatal: Perinatal ischemic event	None	Perinatal ischemic event	N	N	N	N	N
91	Literature		35438330		Patient 10	P85	2	P85-2	Brother of P85-1	N	ABCC6	Unknown	Unknown	Unknown	Unknown	Unknown	Unknown	Unknown	Unknown	Unknown	Unknown	Unknown		N			M	8	1.5	Postnatal	Unknown	Unknown	Unknown	United States	Alive	8 years	GACI	N	Y	Age 1.5 years: Seizures	Seizures	None	N	N	N	N	N
92	Rutsch GACI	D49	N/A		None	P93	1	P93-1	Proband	N	ABCC6	Unknown	Unknown	Unknown	Unknown	Unknown	Unknown	Unknown	Unknown	Unknown	Unknown	Compound heterozygous		N			M	5.25	5.25	Unknown	Unknown	8	Black and white Caribbean	Unknown	Alive	5.25 years	GACI	N	Y	Age 5.25 years: Calcification of arteries: abdominal, ophthalmic| Stenosis of arteries: carotid| Calcification of organs: kidenys, sublingual space/thymus| Silent white matter infarction	Abdominal aortic calcification| Arterial calcification| Arterial stenosis| Silent white matter infarction		N	N	N	N	N
93	Rutsch GACI	D51	N/A		None	P94	1	P94-1	Proband	N	ABCC6	Unknown	Unknown	Unknown	Unknown	Unknown	Unknown	Unknown	Unknown	Unknown	Unknown	Compound heterozygous		N			F	5.5	3.67	5.5	Unknown	9	Black and white Caribbean	Unknown	Alive	5.5 years	GACI	N	Y	Age 3.67 years: Abnormal branching and insetion of aorta into aortic arch| Diffuse congenital arterial abnormalities| Cerebrovascular disease| Brain injury and severe neurological damage following multiple strokes and episode of anaphylaxis, recurrent chest infections, diffuse vasculopathy / vascultis| Multifocal abnormalities bilaterally| Abnoramlities, right vertebral artery and basilary artery…	Recurrent chest infections| Stroke| Anaphylaxis| Vasculitis| Abnormal branching pattern of the aortic arch| Arterial abnormalities| Abnormal vertebral artery morphology| Abnormal circle of Willis morphology| Arterial calcification| Cerebral artery calcification| Hypertrophic cardiomyopathy| Generalized osteopenia| Hypertension| Abnormality of the respiratory system| Polyuria| Seizure| Dysphagia| …	Cerebrovascular disease| Brain injury| Severe neurological damage| Multifocal abnormalities bilaterally| Basilary artery very large and abnormal| Calcification of kidneys| Scoliosis| Epilepsy| Communicative delay| Toileting delay	Y	N	N	N	N	Cafe au lait spots
94	Rutsch GACI	AN_D7	N/A		None	P105	1	P105-1	Proband	N	ABCC6	Unknown	Unknown	Unknown	Unknown	Unknown	Unknown	Unknown	Unknown	Unknown	Unknown	Unknown		N	ENPP1 (NM_006208.2):c.1412A>G, p.Tyr471Cys [Pathogenic] (compound heterozygous)| ENPP1 (NM_006208.2):c.2311+1 G>A, p.? [Pathogenic] (compound heterozygous)		F	Unknown	Unknown	4 months	4 months	<4 months	Caucasian	Unknown	Died at 4 months	N/A	GACI	N	Y	Age <4 months: Congestive heart failure| Cardiac insufficiency| Myocardial infarction| High blood pressure| Dyspnea| Calcification of arteries: thoracic, abdominal, carotid, pulmonary, renal, cerebral, splenic| Signs of left ventricular hypertrophy| Signs of ischemia	Congestive heart failure| Cardiac insufficiency| Myocardial infarction| High blood pressure| Dyspnea| Thoracic aorta calcification| Abdominal aortic calcification| Carotid artery calcification| Arterial calcification| Cerebral calcification| Splenic calcification| Left ventricular hypertrophy	Ischemia	N	N	N	N	N
95	Literature		23576164		None	P118	1	P118-1	Proband	N	Unknown	Unknown	Unknown	Unknown	Unknown	Unknown	Unknown	Unknown	Unknown	Unknown	Unknown	Unknown		N			M	9	0	9	Unknown	Unknown	Unknown	Unknown	Alive	9 years	PXE	Y	N	Papule (0 years; 9 years)| Peau d'orange (9 years)	Papule| Peau d'orange| Pseudoxanthoma elasticum	None	Y	N	Y	N	N	Papule| Pseudoxanthoma elasticum
[truncated: 93 more columns]

## Sheet: Manuscript supplement
Patient		ABCC6 Genotype						Demographics, Diagnosis & Survival Outcome
Patient number	PMID or Study Patient ID	Variant 1 - cDNA	Variant 1 - Protein	Pathogenicity call	Variant 2 - cDNA	Variant 2 - Protein	Pathogenicity call	Sex	Ethnicity	Age at onset (years)	Age at diagnosis (years)	Diagnosis	Survival Outcome	Age at last follow-up	All Phenotypes as Published
1	19904211, No.1	c.3775del	p.Trp1259GlyfsTer14	pathogenic	c.3775del	p.Trp1259GlyfsTer14	pathogenic	Unknown	Dutch	Unknown	10	PXE	Alive	≥30 years	Age 8 years: Skin lesions on neck, axilla, inner elbow, naval, and groin
2	19904211, No.2	c.3775del	p.Trp1259GlyfsTer14	pathogenic	c.3775del	p.Trp1259GlyfsTer14	pathogenic	Unknown	Dutch	Unknown	10	PXE	Alive	≥30 years	Age 9 years: Skin lesions on neck, axilla, inner elbow, naval
3	19904211, No.3	c.3775del	p.Trp1259GlyfsTer14	pathogenic	c.3775del	p.Trp1259GlyfsTer14	pathogenic	Unknown	Dutch	Unknown	9	PXE	Alive	≥30 years	Age 8 years: Skin lesions on neck, axilla, and groin
4	19904211, No.4	c.3775del	p.Trp1259GlyfsTer14	pathogenic	c.3775del	p.Trp1259GlyfsTer14	pathogenic	Unknown	Dutch	16	22	PXE	Alive	≥35 years	Age 16 years: Visual loss
5	19904211, No.5	c.3775del	p.Trp1259GlyfsTer14	pathogenic	c.3775del	p.Trp1259GlyfsTer14	pathogenic	Unknown	Dutch	16	31	PXE	Alive	≥45 years	Age 16 years: Skin lesions on neck, axilla, inner elbow, naval, and groin
6	19904211, No.11	c.3775del	p.Trp1259GlyfsTer14	pathogenic	c.3775del	p.Trp1259GlyfsTer14	pathogenic	Unknown	Dutch	12	43	PXE	Alive	≥55 years	Age 12 years: Skin lesions on neck, axilla, inner elbow, naval, groin, knee, and chin
7	19904211, No.12	c.3775del	p.Trp1259GlyfsTer14	pathogenic	c.3775del	p.Trp1259GlyfsTer14	pathogenic	Unknown	Dutch	Unknown	12	PXE	Alive	≥60 years	Age 12 years: Skin lesions on neck, axilla, inner elbow, naval, groin, knee, and chin
8	19904211, No.13	c.3775del	p.Trp1259GlyfsTer14	pathogenic	c.3775del	p.Trp1259GlyfsTer14	pathogenic	Unknown	Dutch	10	47	PXE	Alive	≥60 years	Age 10 years: Skin lesions on neck, axilla, groin, and chin
9	19904211, No.15	c.3775del	p.Trp1259GlyfsTer14	pathogenic	c.3775del	p.Trp1259GlyfsTer14	pathogenic	Unknown	Dutch	0	50	PXE	Alive	≥70 years	Age 0 years: Skin lesions on neck, axilla, inner elbow, groin, knee, and chin
10	32490054	c.3775del	p.Trp1259GlyfsTer14	pathogenic	None	None	N/A	M	Caucasian	0	0	GACI| Hypophosphatasia	Died at 19 days	N/A	Myocardial infarction (<19 days)| Dyspnea (<19 days) | Poor feeding (<19 days) | Mild brightness in infundibulum in subpulmonary area, possible calcification (<19 days) | Sclerotic bones with fraying of metaphyses like that seen in hypophosphatasia (<19 days) | Subtle brightness of wall of abdominal aorta, IVC and adjoining common iliac artery and vein may represent microcalcification (<19 days) …
11	29709427, 1	c.3421C>T	p.Arg1141Ter	pathogenic	c.3421C>T	p.Arg1141Ter	pathogenic	F	Unknown	5 months	6	PXE	Alive	14 years	Non-prolonged tonic-clonic seizure (5 months) | Multiple acute cerebral ischemic infarcts with focal narrowing of left vertebral artery and petrous segments of the internal carotid arteries (ICAs) (5 years) | Limbs paresthesias (6 years) | Yellow papules (6 years) |Hemiparesis| Bilateral ICAs and left vertebral artery stenosis | Multiple stenosis of external iliac arteries| Moderate intellectual …
12	16854481	c.3421C>T	p.Arg1141Ter	pathogenic	c.3662G>A	p.Arg1221His	likely pathogenic	M	Caucasian	8	Unknown	PXE	Alive	16 years	Exertional syncope (8 years)| Xanthoma-like changes on the neck| Ventricular fibrillation related cardiac arrest in the course of acute apical Q-wave myocardial infarction (16 years)
13	15098239, Family 2, III-1	c.3421C>T	p.Arg1141Ter	pathogenic	None	None	N/A	F	Unknown	8	Unknown	PXE	Alive	14 years	Yellowish papules and plaques on the neck (8 years)| Peau d’orange (14 years)| One comet-like streak (14 years)
14	30206659	c.3421C>T	p.Arg1141Ter	pathogenic	None	None	N/A	F	Unknown	0	Unknown	GACI	Alive	3 years	Age 0 years: Calcifications of the ascending aorta and pulmonary artery | Calcification and supravalvar stenosis of the aorta and PA
15	32573669	c.3421C>T	p.Arg1141Ter	pathogenic	c.?	p.?	pathogenic	F	Unknown	Unknown	85 days	GACI	Alive	85 days	Age <85 days: Congestive heart failure| Arterial calcification
16	36226411	c.3421C>T	p.Arg1141Ter	pathogenic	c.3887G>A	p.Gly1296Asp	likely pathogenic	M	Unknown	0	0	GACI	Alive	≥10 years	Patent ductus arteriosus (PDA) (0 years)⏐ Concentric left ventricle hypertrophy (0 years) ⏐Calcification of renal, hepatic, and splenic arteries (0 years)⏐Prenatal history of polyhydramnios (Prenatal)⏐Severe early onset hypertension (0 years) ⏐Fusiform dilation of the ascending aorta (9 years)
17	N/A (D46)	c.3421C>T	p.Arg1141Ter	pathogenic	c.2267G>T	p.Gly756Val	N/A	M	Caucasian	0	0	GACI	Died at 2 days	N/A	Age 0 years: Seizures| Cardiac hypertrophy| Severe hypoxic-ischaemic encephalopathy (HIE)| Cerebral edema| Pulmonary hypertension| Acute renal failure| Persistent pulmonary hypertension of the newborn (PPHN)| Moderate tricuspid regurgitation| Eosinophilic vasculitis associated with dystrophic calcification in one of the pulmonary arteries| Cyanosis| Signs of left ventricular hypertrophy| Calcific…
18	N/A (D69)	c.3421C>T	p.Arg1141Ter	pathogenic	None	None	N/A	M	Hispanic/Latino	0	3	GACI	Alive	8 years	Calcification of arteries: renal, hepatic, thyroidal (0 y)| Calcification of organs (0 y)| Left ventricular hypertrophy (0 y) |Congestive heart failure (0 y; 8 y)| Hypertension (0 y; ongoing)|Strabismus (ongoing)| Refraction defects (ongoing)| Developmental delay: cognitive, communicative, motor (ongoing)| Sleep apnea| Gingival hypertrophy| Adenoid hypertrophy| Renal insufficiency (0y)| Subclinic…
19	N/A (GACI0049)	c.3421C>T	p.Arg1141Ter	pathogenic	c.2996-1724_4209-478del	p.?	pathogenic	F	Caucasian	3 months	3 months	GACI	Alive	11 months	Age 3 months: Congestive heart failure (ongoing)| Haematologic disease| Respiratory distress| Lethargy| Cardiomegaly (ongoing)| Dyspnea| Congenital heart disease - dilated ischemic cardiomyopathy (ongoing)| Ventilator associated pneumonia| Hepatomegaly| Anaemia| Hypotension| Lactic acidosis| Limb ischaemia| Arrhythmias| Recurrent rashes| Fever| Left ventricular hypertrophy| Right ventricular hype…
20	22209248, 10	c.3421C>T	p.Arg1141Ter	pathogenic	c.1552C>T	p.Arg518Ter	pathogenic	M	Spanish	Unknown - infancy	Unknown - infancy	GACI	Alive	3 years	Age <3 years: Calcifications of arteries: splenic arteries, pancreas, nephrocalcinosis| Nephrocalcinosis | Severe arterial hypertension | Cardiomegaly | Psychomotor retardation | Abdominal distension
21	29203039, Observation 3	c.3421C>T	p.Arg1141Ter	pathogenic	c.2263G>A	p.Gly755Arg	vus	M	Unknown	Unknown	11	PXE	Alive	11 years	Age 11: Hematemesis| Melena| Hypertension| Hemorrhagic gastrobulbitis| Calcification of organ: kidney, spleen, pancreas, parotid glands, right maxillary gland| Hyperechoic abutments| Moderate left ventricular hypertrophy| Bilateral sueprficial retinal hemorrhage with the presence of angioid striae
22	22209248, 11	c.3421C>T	p.Arg1141Ter	pathogenic	c.3940C>T	p.Arg1314Trp	likely pathogenic	F	French	Unknown	Unknown	GACI	Died at 6 weeks	N/A	Age <6 weeks: Calcification of arteries: coronary arteries, diverse arteries| Severe arterial hypertension | Cardiac failure
23	N/A (D47)	c.3421C>T	p.Arg1141Ter	pathogenic	c.1552C>T	p.Arg 518Ter	pathogenic	M	Caucasian	3.25	3.5	GACI	Alive	12.5 years	Cardiac insufficiency (3.25 years) | Cardiac failure (3.25 years) | Dyspnea (3.25 years) | Pulmonary edema (3.25 years) | Feeding intolerance (3.25 years) | Miocardiopatia (3.25 years) | Sign of left ventricular hypertrophy (3.25 years) | Calcification of arteries: splenic, pancreatic (3.25 years) | Stenosis of arteries: carotid (3.25 years) | Calcification of organs: kidneys (3.25 years) |Develo…
24	30229859	c.3421C>T	p.Arg1141Ter	pathogenic	c.3507-1G>A	p.?	pathogenic	F	Mexican	17	Unknown	PXE	Alive	36 years	Age 17 years: Multiple white yellowish asymptomatic papules
25	N/A (GACI0033)	c.3421C>T	p.Arg1141Ter	pathogenic	c.2787+1G>T	p.?	pathogenic	F	Caucasian	4 months	4 months	GACI	Alive	9 months	Age 4 months: Congestive heart failure| Cardiac insufficiency| Cyanosis| Dyspnea| Deep vein thrombosis of femoral vein, right leg| Cardiopulmonary arrest| Bilateral lower extremity hypotonia| Sinus arrhythmias| Enlargement of ventricles and extra-axial spaces| Small hyperechoic foci at L common iliac vein| IVC calcified chronic thrombus| Hypoechoic cordlike structure at right half| Signs of left …
26	21723754	c.3421C>T	p.Arg1141Ter	pathogenic	c.?	p.?	unresolvable	F	Unknown	10	12	PXE	Alive	38 years	Congenital narrowing of coronary arteries (10 years)| Chronic myocardial ischaemia (10 years)| Characteristic skin involvement (12 years)
27	33005041, 17 |24008425, Patient 1/II-3/Family A	c.3940C>T	p.Arg1314Trp	likely pathogenic	c.3940C>T	p.Arg1314Trp	likely pathogenic	M	African American	0	0	GACI	Alive	9 years	Age 0 years: Calcification of cores of lenticulostriate vessels
28	27467858 | 15029465 | 22209248, Family 16, Individual 17	c.3940C>T	p.Arg1314Trp	likely pathogenic	None	None	N/A	F	South African	2.5	2.5	GACI	Alive	2.5 years	Age 2.5 years: Arterial calcification| Aortic calcification| Diverse arterial calcification| Vascular calcification within the walls of the radial artery| Hypertension| Cardiomegaly| Pulmonary congestion| LV hypertrophy| Poorly contractile heart with dilated ventricles| Failure to thrive| Cardiac failure| Calcification within the spleen, thyroid, pancreas and kidneys, gastric wall, mesentery
29	N/A (GACI0023)	c.3940C>T	p.Arg1314Trp	likely pathogenic	c.3940C>T	p.Arg1314Trp	likely pathogenic	F	Black	0	0	GACI	Alive	5.8 years	Age 0 years: Congestive heart failure| Signs of left ventricular hypertrophy| Cardiac insufficiency| Right ventricular hypertrophy| Mitral regurgitation| Tricuspid regurgitation| Atrial septal defect| PFO| Dyspnea| Hypotermic| Metabolic acidosis| Hyponatremia| Coxa valga| Nausea and vomiting| Hypertonia| Aneurysmal dilation of the descending aorta| Cardiomegaly| Perinatal strokes with residual le…
30	N/A (D39)	c.3940C>T	p.Arg1314Trp	likely pathogenic	Unknown	Unknown	Unknown	M	Black	0	Unknown	GACI	Alive	12.7 years	Cerebrovascular disease| Gastrointestinal disease| Renal disease| Neurologic disorder| Dilated ascending aorta| Cardiomyopathy| Calcification of arteries: thoracic, abdominal, carotid, pulmonary, renal, cerebral, splenic, ascending aorta, aortic arch, descending aorta (1 day)| Signs of left ventricular hypertrophy| Pericardial effusion| Decreased systolic function bilateraly| Calcification of pro…
31	N/A (GACI00024)	c.3940C>T	p.Arg1314Trp	likely pathogenic	c.3940C>T	p.Arg1314Trp	likely pathogenic	M	Black	0	0	GACI	Alive	10 years	Cerebrovascular disease| Renal disease| Neurologic disorder| Cardiac insufficiency (6 months; 3.7 years; ongoing)| Respiratory distress (0 years)| Fetal distress| Dyspnea| Jaundice| Hypertension (0 years)| Intrauterine strokes signs| Calcification of arteries: extensive vascular (0 years)| Stenosis of aretries| Renal failure| Gastroesophageal reflux| Severe intraventricular hemorrhage| Cerebral p…
32	22209248, 5	c.3940C>T	p.Arg1314Trp	likely pathogenic	c.450dup	p.Ala151ArgfsTer45	pathogenic	M	African Caribbean (assumed)	Unknown	Unknown	GACI	Died at 8 weeks	N/A	Age <8 weeks: Generalized arterial stenosis | Myocardial infarction | Hypertension
33	22209248, 8	c.3940C>T	p.Arg1314Trp	likely pathogenic	c.3940C>T	p.Arg1314Trp	likely pathogenic	M	Unknown	0	Unknown	GACI	Alive	5 years	Calcification of arteries: aorta, pulmonary, coronary, renal, diverse arteries (0 years)| Periarticular calcifications (0 years) | Stippled calcifications of proximal epiphyses of humeri, femora, pelvic cartilage, larynx and mandible (0 years) | Cardiac dysfunction (0 years)| Hypertension (0 years)| Respiratory insufficiency (0 years) | Diffuse white matter disease with cystic encephalomalacia (0…
34	30537162	c.3940C>T	p.Arg1314Trp	likely pathogenic	c.1132C>T	p.Gln378Ter	pathogenic	F	African American	7	Unknown	PXE | Sickle cell disease	Alive	12 years	Age 7 years: Skin wrinkling
35	27057999	c.1553G>A	p.Arg518Gln	pathogenic	c.1553G>A	p.Arg518Gln	pathogenic	M	Unknown	Unknown	11	PXE | LRBA deficiency | Uveitis | Early onset type 1 diabetes mellitus	Alive	16 years	Typical dermatologic phenotype (11 years) |Mild aortic valve dysplasia (14 years)| Bilateral medullar nephrocalcinosis (14 years)|Psoriasis-like skin lesions (16.5 years)|Early-onset erosive polyarthritis associated with chronic, bilateral, anterior uveitis |Early onset type 1 diabetes mellitus
36	N/A (D34)	c.1553G>A	p.Arg518Gln	pathogenic	c.1553G>A	p.Arg518Gln	pathogenic	F	Unknown	3 months	Unknown	GACI	Alive	6.4 years	Age 3 months: Cardiomegaly| Cardiac insufficiency| Cardiac failure| High blood pressure| Dyspnea| Calcification of arteries: coronary, renal, splenic| Calcification of organs: myocardium, mitral heart valve
37	29203039, Observation 4	c.1553G>A	p.Arg518Gln	pathogenic	c.1553G>A	p.Arg518Gln	pathogenic	F	Unknown	Unknown	2.25	PXE	Alive	2.25 years	Age 2.25 years: Heart Failure|Respiratory distress| Gallot's murmur| Hepatomegaly| Edema of the lower limbs| High blood pressure (170/110 mm Hg)| Cardiomegaly| Dilated and highly hypokinetic cardiomyopathy| Left ventricular hypertrophy| Hyperechoic appearance of the anterior interventricular artery wall, splenic, both kidneys, and thyroid
38	22209248, 6	c.1552C>T	p.Arg518Ter	pathogenic	c.3105_3107del	p.Phe1036del	likely pathogenic	F	Armenian	Unknown	Unknown	GACI	Alive	2.75 years	Age <2.75 years: Calcifications of arteries: aorta, coronary, renal, diverse arteries) | Oliguria | edema of ankles | Failure to thrive
39	N/A (D56)	c.1552C>T	p.Arg518Ter	pathogenic	c.3105_3107del	p.Phe1036del	likely pathogenic	F	Middle Eastern	10 months	6	GACI	Alive	11.7 years	Congestive heart failure (10 months; 2.1 years)| Pseudoxanthoma (ongoing)| Atrophic ocular lesions (10.6 years)| Cardiac arrhythmia (8.1 years)| Syncopies (8.1 years)| Acute infection (10 months)| Calcification of arteries: subclavian (ongoing), coronary (2 years, ongoing), renal, splenic| Calcification of organs: liver, kidney (ongoing), ovarian| Papules (ongoing)| Bloating and constipation (ong…
40	12437565 | 14651582	c.1552C>T	p.Arg518Ter	pathogenic	c.?	p.?	unresolvable	M	Unknown	5	5	PXE	Alive	5 years	Age 5 years: 5 mm yellow to brownish papules on the nect, axillae, abdomen and groin⏐Fragmentation and clumping of elastic fibers in the superficial and middermis (orcein stain)
41	38165475	c.3340C>T	p.Arg1114Cys	likely pathogenic	c.4404-1G>A	p.?	vus	F	Unknown	3	3	GACI	Alive	3 years	Age 3 years: Calcified plaques | Hypertension |Left ventricular hypertrophy | Mitral valve prolapse | Multiple tortuous or interrupted arteries | Multiple calcifications in the renal sinus area
42	11536079	c.3340C>T	p.Arg1114Cys	likely pathogenic	c.2996-1724_4209-478del	p.?	pathogenic	F	Unknown	Unknown	Unknown - Childhood	PXE	Alive	Unknown	The affected status of a patient was determined on the basis of examinations of dermal lesions and the presence of ocular and/or cardiovascular findings, and the status was confirmed by the observation of calcified elastic fibers during histologic examination of a skin biopsy specimen treated with von Kossa stain.
43	11536079	c.3340C>T	p.Arg1114Cys	likely pathogenic	c.2996-1724_4209-478del	p.?	pathogenic	F	Unknown	Unknown	Unknown - Childhood	PXE	Alive	Unknown	The affected status of a patient was determined on the basis of examinations of dermal lesions and the presence of ocular and/or cardiovascular findings, and the status was confirmed by the observation of calcified elastic fibers during histologic examination of a skin biopsy specimen treated with von Kossa stain.
44	11536079	c.3340C>T	p.Arg1114Cys	likely pathogenic	c.2996-1724_4209-478del	p.?	pathogenic	F	Unknown	Unknown	Unknown - Childhood	PXE	Alive	Unknown	The affected status of a patient was determined on the basis of examinations of dermal lesions and the presence of ocular and/or cardiovascular findings, and the status was confirmed by the observation of calcified elastic fibers during histologic examination of a skin biopsy specimen treated with von Kossa stain.
45	N/A (D75)	c.3340C>T	p.Arg1114Cys	likely pathogenic	None	None	None	M	Hispanic/Latino	Unknown	Unknown	GACI	Died at 10 years	N/A	Age <11 years: Scrotal: hydroceles + testicular microlithiasis| Declining visual acuity| Proptotic eyes| Left exotropia| Developmental delay: motor| Joint pain| Nephrolithiasis from hypercalciuria| Constipation| Gait abnormality| Metaphyseal changes| Epiphyseal changes| Osteolytic changes| Scoliosis| Femoral Erlenmeyer flas deformity| Long-bone bowing| Widened physis| Cupping| Fraying| Hypercalci…
46	22209248, 13 | 20016754, Patient 47	c.3340C>T	p.Arg1114Cys	likely pathogenic	None	None	None	M	Latino	Unknown	Unknown	GACI	Alive	3.7 years	Age <3.75 years: Calcification of arteries: diverse arteries| Periarticular calcification (multiple sites, not specified)
47	20491760	c.3662G>A	p.Arg1221His	likely pathogenic	c.3662G>A	p.Arg1221His	likely pathogenic	F	Unknown	Unknown	14	PXE	Alive	19 years	Age 14 years: Characteristic cutaneous findings |Angioid streaks
48	22209248, 7	c.3662G>A	p.Arg1221His	likely pathogenic	c.3662G>A	p.Arg1221His	likely pathogenic	M	Spanish	Unknown	Unknown	GACI	Died at 3 months	N/A	Age <3 months: Calcifications of aretries: diverse arteries| Cardiac failure | Hypertension | Fetal hydrops | Renal failure
49	28328114	c.1132C>T	p.Gln378Ter	pathogenic	None	None	N/A	M	Japanese	4	4	PXE	Alive	7 years	Age 7 years: Typical PXE skin lesions on neck | Atrophic wrinkles
50	25367056	c.1132C>T	p.Gln378Ter	pathogenic	c.(3306+1_3307-1)_(3882+1_3883-1)del	p.?	pathogenic	M	Italian	15 days	1.5	GACI	Alive	4 years	Respiratory distress (15 days)| Biventricular hypertrophy (15 days)| Severe dyskinesia (EF 30 %) (15 days) | Narrowed size of the aorta and of the right renal artery (15 days)| Abdominal arterial calcifications (1.5 years)| Hypertrophic ventricles with diffuse whitish myocardial scars (1.5 years)| Mineralized (gritty) coronary arteries (1.5 years)| Extensive involvement of all major coronary arte…
51	24008425, Family F/Patient 7/II-3	c.2278C>T	p.Arg760Trp	likely pathogenic	c.2996-1724_4209-478del	p.?	pathogenic	F	Unknown	Prenatal	0	GACI	Alive	7 months	Age 0 years: Calcification of aorta
52	N/A (D58)	c.2278C>T	p.Arg760Trp	likely pathogenic	None	None	None	M	Eritrea	0 Prenatal	3 months	GACI	Alive	2.8 years	Polyhydramnios (prenatal)|Cyanosis (0 years)| Dyspnea (0 years) | Retinopathia praematurorum bds Grad 1 in Zone II (2.6 months)| Developmental delay (3.7 months): cognitive, communicative, motor| Nausea and vomiting (1.7 months)| Barrter Syndrome| Persistierender Ductus arteriosus (0 years)| Feeding intolerance| Calcification of arteries (0 years; ongoing): thoracic, abdominal , carotid, pulmonar…
53	30805891	c.1799_1805dup	p.Thr603SerfsTer11	pathogenic	c.1799_1805dup	p.Thr603SerfsTer11	pathogenic	F	Pakistan	13	13	PXE	Alive	35 years	Yellowish papules and plaques on the skin of the neck (13 years)|Later progression to axillae
54	11474653	c.196dup	p.Ser66PhefsTer35	pathogenic	None	None	N/A	F	Unknown	Unknown	14	PXE	Alive	14 years	Age <14 years: Calcification of elastic fibres in combination with specific cutaneous and ocular manifestations (angioid streaks)
55	15098239, Family 1, III-1	c.4218_4221dup	p.Gln1408GlufsTer121	pathogenic	None	None	N/A	F	Unknown	4	Unknown	PXE	Alive	27 years	Age 4 years: Skin abnormalities
56	31240106	c.4041G>A	p.Gln1347=	likely pathogenic	c.4041G>A	p.Gln1347=	likely pathogenic	F	Unknown	17	Unknown	PXE	Alive	18 years	Typical skin alteration (17 years)| Papules situated on the neck had formed a plaque (18 years)
57	24008425, Family E/Patient 6/II-1	c.3692_3693insTT	p.Ser1232CysfsTer42	pathogenic	None	None	N/A	F	Chinese	Prenatal	Prenatal	GACI	Alive	1 month	Age 1 month: Proximal external carotid artery with thickened walls and irregular, speckled calcification
58	33005041, 19 (GACI00015)	c.2861_2866del	p.Phe954_Leu955del	likely pathogenic	c.(36+1_37-1)_(*568_?)del	p.?	pathogenic	F	Caucasian	2.7 months	5 months	GACI	Alive	6.75 years	Age <5 months: Cardiac insufficiency| Respiratory failure (2.7 months)| Cyanosis| Dyspnea| Hepatomegaly| Calcification of arteries (2.7 months; 1.9 years): carotid, mesenteric, renal, iliac, hepatic, splenic, gastric, sacral, coronary, subcalvian, pulmonary, aortic arch, abdominal, celiac, coronary| Calcification of joints: carpal, knee| Signs of left ventricular hypertrophy| Pericardial effusion…
59	17724214	c.4420A>T	p.Lys1474Ter	pathogenic	None	None	N/A	M	Turkish	2	Unknown	PXE (Assumed)	Alive	2 years	Age 2 years: Night blindness
60	37309085	c.2018T>C	p.Leu673Pro	likely pathogenic	None	None	N/A	Unknown	Caucasian	Unknown	Prenatal	GACI	Alive	Unknown	Age 0 years: Arterial calcifications | Right heart failure | Cardiomyopathy |Mitral valve regurgitation
61	38248755	c.4223_4227dup	p.Leu1410SerfsTer56	pathogenic	c.?	p.?	pathogenic	F	Chinese	Unknown	5	GACI	Alive	6 years	Chest pain (5 years)| Dyspnea (5 years)| High blood pressure (5 years)| Calcification in multiple parts of her body, including the aorta, heart valves, intracranial, both kidneys, pancreas, spleen, adrenal glands, mesentery and lymph node (5 years)| Detachment of retinal pigment epithelium (5 years)| Abdominal pain (1 year)
62	N/A (D59)	c.2348T>C	p.Leu783Pro	N/A	c.2996-1724_4209-478del	p.?	pathogenic	M	Caucasian	4 weeks	2	GACI	Alive	8 years	Cutis laxa (1.9 years)| Dyspnea (4 weeks)| Pain (3.8 years)| Renal disease| Transient hyperparathyroidism and hypercholesterolemia| Tubulopathy (with mild acidosis)| Calcification of arteries (4 weeks; 1.9 years): carotid, abdominal, iliac, renal, splenic, hepatic | Calcification of organs: myocardium, mitral, aortic heart valve, liver (3 months), kidneys, spleen, pancreas| Mild left ventricular …
63	29203039, Observation 2	c.4016G>A	p.Arg1339His	likely pathogenic	Unknown	Unknown	Unknown	F	Unknown	Unknown	7	PXE	Alive	7 years	Age 7 years: Hematemesis| Convulsive siezure | Coma | High blood pressure (160/100 mm Hg)| Triventricular dilatation with exaggeration of periventricular hypodensity and the presence of multiple calcification disseminated at the subependymal level in relation to the frontal horns, subarachnoid spaces taking on a punctiform appearance and at the parenchymal level at the periphery level| Large righ…
64	24008425, Family B/Patient 3/II-1 | 22209248, Patient 4 | 16573612 | 15605415, Patient 11	c.2787+1G>T	p.?	pathogenic	c.3736-1G>A	p.Ala1246fsTer26	pathogenic	F	Caucasian	4 weeks	Unknown	GACI	Died at 6 weeks	N/A	Age <6 weeks: Tachypnea | Tachycardia | Poor peripheral pulses| Bradycardic and hypotensive episode| Myocardial infraction⏐Tubular calcification in kidneys⏐Aorta calcification⏐Coronary artery calcification⏐Renal artery ⏐Calcification of diverse arteries| Calcification of mesenteric artery| Calcification of abdominal artery| Calcification of left renal artery
65	N/A (GACI00041)	c.3507-2A>G	p.?	pathogenic	c.3887G>A	p.Gly1296Asp	likely pathogenic	M	Caucasian	0 Prenatal	0	GACI	Alive	3 years	Prenatal Tricuspid regurgitation| Effusions|Polyhydramnios| Chronic respiratory failure(0 years) | Arterial calcification| Calcification in organs: placenta, spleen| Calcification of arteries: thoracic, pulmonary, splenic, coronary, subclavian, carotid, renal, ascending aorta, aortic arch, mesenteric| Systemic hypertension| Pulmonary hypertension| Lenticulostriate vasculopathy| Pericardial effusi…
66	32818659, 2 | 29709427, 2	c.2900G>A	p.Trp967Ter	pathogenic	c.4182del	p.Lys1394AsnfsTer9	pathogenic	M	Unknown	2	2	PXE	Alive	2 years	Age 2 years: Arterial ischemic stroke| Hypertension|Middle cerebral artery stroke|Arterial stenosis|Abnormal blood vessel morphology|Weak pulse|Arterial occlusion|Renovascular hypertension|Left ventricular hypertrophy| Hemiparesis| Hemiplegia| Mild psychomotor delay| Extra CNS-arteriopathy (infrarenal aortic tapering and bilateral stenosis of the external iliac arteries)| Multi drug-resistant hyp…
67	22209248, 9	c.2996_4208del	p.Ile1000TrpfsTer60	pathogenic	c.1171A>G	p.Arg391Gly	likely benign	M	Unknown	Unknown	Unknown	GACI	Alive	2 months	Age <2 months: Calcifications of arteries: diverse arteries| Hypoplastic kidney
68	29203039, Observation 1	c.3491G>A	p.Arg1164Gln	vus	c.3491G>A	p.Arg1164Gln	vus	F	Unknown	Unknown	6	PXE	Alive	6 years	Age 6 years: Hematemesis| Pallor| High blood pressure (160/90 mm Hg)| Yellowish punctiform skin lesions on the lateral surface of the neck| Calcification of organs: kidney, spleen| Left ventricular hypertrophy
69	32818659, 10	c.3190C>T	p.Arg1064Trp	vus	None	None	None	F	Unknown	5 months	Unknown	Diagnosis not provided (possibly PXE forme fruste)	Alive	Unknown	Age 5 months: Multiple bilateral recurrent AIS in MCA, PCA and ACA territories (cortical-subcortical and basal ganglia) in progressive early onset multifocal cerebral arteriopathy| Status epilepticus| Right hemiparesis | Psychomotor regression| Spastic tetraparesis with axial hypotonia| Severe cognitive delay| Extra-CNS arteriopathy multi drug-resistant hypertension| Cutis marmorata| Macrocrania|…
70	N/A (GACI0044)	c.2252T>A	p.Met751Lys	vus	None	None	None	M	Caucasian	0	Prenatal	GACI	Alive	1 year	Dyspnea (0 years)| Hypoglicemia (0 years)| Mild RV hypertrophy| Small PDA (0 years)| PFO (0 years) | Large atrial septal aneurism (0 years)| Mild basilar atelectasis (0 years)| Calcification of arteries (prenatal; 0 years; 2 months; 1.1 years; ongoing): arterial wall, thoracic, abdominal, pulmonary, renal, coronary, carotid, subclavian, ascending, aortic arch, descending| Calcification of organs …
71	22209248, 12 | 20016754, Patient 45 | 15605415, Patient 12	c.1769C>T	p.Ser590Phe	vus	None	None	None	M	Pakistan	Unknown	Unknown	GACI | Hypophosphatemic rickets	Alive	17 years	Age <17 years: Calcification of arteries: aorta, pulmonary artery, heart valves| Periarticular calcification (hips and shoulders) | Hypophosphatemic rickets | Hyperphosphaturia
72	32818659, 3	c.2097G>T	p.Glu699Asp	vus	None	None	N/A	M	Unknown	5.2	Unknown	Consistent with PXE (forme fruste)	Alive	5.2 years	Age 5.2 years: Multiple bilateral recurrent AIS in the left PCA and right PICA arteries| Neck muscle cramp| Headache| Right hemiparesis| Speech disorder| Mild ligamentous hyperlaxity| Intramural hematoma of the left vertebral artery| Bilateral occlusion of the cervical segments of the vertebral arteries
73	N/A (AN_D5)	c.1540G>A	p.Val514Ile	vus	None	None	None	M	South Asian	Prenatal	Prenatal	GACI	Died in utero	N/A	Prenatal: Calcification of arteries| Calcification of joints| Cardiomegaly| Cardiac failure| Effusions| Cardiomegaly| Polyhydramnios| Hepatosplenomegaly
74	21964806 | 19726431	c.?	p.?	unresolvable	c.3507-3C>A	p.?	vus	M	Caucasian	10	Unknown	PXE	Alive	20 years	Age 10 years: Severe cutis laxa of the abdomen
75	11536079, II-2 of a family of Indian ancestry originating from South Africa	c.(1867+1_1868-1)del	p.?	vus	c.(1867+1_1868-1)del	p.?	vus	F	Indian	Unknown	Unknown - Childhood	PXE	Alive	Unknown	The affected status of a patient was determined on the basis of examinations of dermal lesions and the presence of ocular and/or cardiovascular findings, and the status was confirmed by the observation of calcified elastic fibers during histologic examination of a skin biopsy specimen treated with von Kossa stain.
76	11536079, II-3 of a family of Indian ancestry originating from South Africa	c.(1867+1_1868-1)del	p.?	vus	c.(1867+1_1868-1)del	p.?	vus	F	Indian	Unknown	Unknown - Childhood	PXE	Alive	Unknown	The affected status of a patient was determined on the basis of examinations of dermal lesions and the presence of ocular and/or cardiovascular findings, and the status was confirmed by the observation of calcified elastic fibers during histologic examination of a skin biopsy specimen treated with von Kossa stain.
77	32818659, 4	c.1171A>G	p.Arg391Gly	likely benign	None	None	N/A	M	Unknown	10.8	Unknown	Consistent with PXE (forme fruste)	Alive	10.8 years	Age 10.8 years: Left cerebellar and thalamic arterial ischemic stroke, asocciated with a large intramural hematoma| Severe stenosis of the left vertebral artery| Severe headache, visual loss and dizziness
78	34148116	c.1171A>G	p.Arg391Gly	likely benign	c.1171A>G	p.Arg391Gly	likely benign	F	Iranian	3	Unknown	PXE	Alive	31 years	Age 3 years: Progressive visual impairment
79	33005041, 20 (GACI00016)	c.1171A>G	p.Arg391Gly	likely benign	None	None	N/A	M	Caucasian	0	15 days	GACI	Alive	11.75 years	Age 0 years: Poor femoral pulses and pallor of the lower extremities| Dyspnea| Calcification of arteries: abdominal, renal vein, iliac, coronary, arterial wall, distal aorta, mesenteric| Coarse interstitial markings within lungs| Stenosis of arteries: posterior aortic arch| Patent ductus arteriosus| Calcified structure in retroperitoneum| Calcification of organs: brain, retroperitoneum| Joint pai…
80	22209248, 15 | 20016754, Patient 51 | 12881724 | 12574984 | 11717671	c.1171A>G	p.Arg391Gly	likely benign	Unknown	Unknown	Unknown	M	Unknown	Unknown	Unknown	GACI	Died at 5 months	N/A	Age <5 months: Calcification of arteries: aorta, coronary arteries, pulmonary artery| Cerebral vessels (arterial calcification) | Cardiac ischemia | Respiratory insufficiency | Hypertension
81	22209248, 16 | 20016754, Patient 52 | 12881724 | 12574984 | 11717671	c.1171A>G	p.Arg391Gly	likely benign	Unknown	Unknown	Unknown	M	Unknown	Unknown	Unknown	GACI	Alive	7 years	Age <7 years: Calcification of arteries: aorta, pulmonary artery
82	36220940	None	None	N/A	None	None	N/A	M	Unknown	Prenatal	Prenatal	GACI-like condition	Alive	Unknown	Prenatal: Transient cardiac calcification
83	7088072, 4	None	None	N/A	None	None	N/A	F	Unknown	Unknown	12	PXE	Alive	Unknown	Age 12 years: Numerous confluent lesions⏐Systolic murmur⏐Angioid streaks
84	7088072, 14	None	None	N/A	None	None	N/A	M	Unknown	Unknown	10	PXE	Alive	Unknown	Age 10 years: Systolic murmur⏐Angioid streaks
85	20034067	None	None	N/A	None	None	N/A	M	French	6 months	1.4	GACI	Died at 1.4 years	N/A	Hypertension (6 months)⏐Tachycardia (6 months)⏐Pulmonary edema (6 months) ⏐Hepatomegaly (6 months) ⏐Cardiomyopathy with a hypokinetic and hypetrophic left ventricle (6 months) ⏐Heart failure (6 months) ⏐Elastic fiber dystrophy was evidenced in the mid-dermis, featuring clumped and fragmented fibers on orcein staining (1 year) ⏐Calcifications were demonstrated on elastic fibers, as well as sporadi…
86	35438330, Patient 1	Unknown	Unknown	Unknown	Unknown	Unknown	Unknown	F	Unknown	0	0	GACI	Alive	9 years	Age 6 days: Poor feeding⏐ Decreased cardiac contractility⏐Respiratory failure ⏐HIE⏐Cardiac shock
87	35438330, Patient 9	Unknown	Unknown	Unknown	Unknown	Unknown	Unknown	M	Unknown	9 months	Postnatal	GACI	Alive	14 years	Age 9 months: Renal failure ⏐Cardiac failure⏐ Hypertension⏐ Extensive cerebral calcifications ⏐ Mid-aortic syndrome⏐Cardiomegaly
88	35438330, Patient 6	Unknown	Unknown	Unknown	Unknown	Unknown	Unknown	M	Unknown	0	Postnatal	GACI	Alive	1 year	Age 0 years: Cardiac and respiratory failure
89	35438330, Patient 8	Unknown	Unknown	Unknown	Unknown	Unknown	Unknown	F	Unknown	0	Prenatal	GACI	Alive	5 years	Prenatal: Calcification in mutiple vaslucar beds
90	35438330, Patient 7	Unknown	Unknown	Unknown	Unknown	Unknown	Unknown	F	Unknown	0	Prenatal	GACI	Alive	Unknown	Prenatal: Perinatal ischemic event
91	35438330, Patient 10	Unknown	Unknown	Unknown	Unknown	Unknown	Unknown	M	Unknown	1.5	Postnatal	GACI	Alive	8 years	Age 1.5 years: Seizures
92	N/A	Unknown	Unknown	Unknown	Unknown	Unknown	Unknown	M	Black and white Caribbean	5.25	Unknown	GACI	Alive	5.25 years	Age 5.25 years: Calcification of arteries: abdominal, ophthalmic| Stenosis of arteries: carotid| Calcification of organs: kidenys, sublingual space/thymus| Silent white matter infarction
93	N/A	Unknown	Unknown	Unknown	Unknown	Unknown	Unknown	F	Black and white Caribbean	3.67	5.58	GACI	Alive	5.5 years	Age 3.67 years: Abnormal branching and insetion of aorta into aortic arch| Diffuse congenital arterial abnormalities| Cerebrovascular disease| Brain injury and severe neurological damage following multiple strokes and episode of anaphylaxis, recurrent chest infections, diffuse vasculopathy / vascultis| Multifocal abnormalities bilaterally| Abnoramlities, right vertebral artery and basilary artery…
94	N/A (AN_D7)	Unknown	Unknown	Unknown	Unknown	Unknown	Unknown	F	Caucasian	Unknown	4 months	GACI	Died at 4 months	N/A	Age <4 months: Congestive heart failure| Cardiac insufficiency| Myocardial infarction| High blood pressure| Dyspnea| Calcification of arteries: thoracic, abdominal, carotid, pulmonary, renal, cerebral, splenic| Signs of left ventricular hypertrophy| Signs of ischemia
95	23576164	Unknown	Unknown	Unknown	Unknown	Unknown	Unknown	M	Unknown	0	9	PXE	Alive	9 years	Papule (0 years; 9 years)| Peau d'orange (9 years)
